# Supplementary material for: Exploring Gastrodin Against Aging-Related Genes in Alzheimer’s Disease by Integrated Bioinformatics Analysis and Machine Learning
Source: Int J Mol Sci. 2025 Sep 18;26(18):9097. doi: 10.3390/ijms26189097 (PMC12471180; doi:10.3390/ijms26189097)
Supplement: Supplementary file 1 [file ijms-26-09097-s001.zip]

Archive with 5 entries (4 files):
- Supporting/
- Supporting/S1-Aging genes.xlsx
- Supporting/S2.-Genes corresponding to each module in WGCNA analysis.xlsx
- Supporting/S3-Differential genes in AD patients and normal group.xlsx
- Supporting/S4-Infiltration of AD patients in 22 immune cells.xlsx
