# Supplementary material for: Exploring Gastrodin Against Aging-Related Genes in Alzheimer’s Disease by Integrated Bioinformatics Analysis and Machine Learning
Source: Int J Mol Sci. 2025 Sep 18;26(18):9097. doi: 10.3390/ijms26189097 (PMC12471180; doi:10.3390/ijms26189097)
Supplement: Supplementary file 1 [file ijms-26-09097-s001.zip › Supporting/S1-Aging genes.xlsx]

## Sheet: Sheet1
S1.Aging genes
Genes
BCL2L11
DNM1L
TRIM10
RAD50
NAMPT
CDK2
CDKN2C
CDKN2D
ANAPC10
TADA3
HYOU1
CEBPG
AGR2
SPINT2
ZMYND11
GADD45G
KIF2C
UBE2C
TOPBP1
RASSF1
HIST4H4
JDP2
HIST2H3C
HIST3H2BB
E2F7
CTSD
CTSZ
CYP3A4
DAXX
DKC1
AGER
DNMT3A
HBEGF
DUSP4
DUSP6
E2F2
E2F3
ABCA1
PHC1
PHC2
AGO3
AGO4
EEF1B2
EIF5A
CRTC2
ENG
EREG
ERF
ESR2
FANCD2
FGF2
FGFR2
DKK1
SCMH1
TNIK
TNRC6B
KDM6B
SMC5
PPP1R13B
CRTC1
CBX6
NPTXR
SUZ12
CABIN1
CNOT6L
CDC26
ACKR1
HIST1H2BA
ABI3BP
ULK3
LDLRAP1
TINF2
AGO1
GJA1
DNAJC2
B3GAT1
AGO2
TNRC6A
GNAO1
GPI
NSMCE2
UHRF1
GUCY2C
UBN1
ANAPC2
ANAPC4
HIST1H2AE
HIST1H2AD
H2AFZ
HIST1H2BD
HIST1H2BB
H3F3A
H3F3B
ANXA5
HMGA1
FOXA1
FOXA2
FOXA3
HNRNPA1
HSPB1
BIRC5
HIST2H3A
ID2
IDH1
IFI16
H3F3AP5
IGFBP7
IL4
CXCR2
IL12B
ILF3
IDO1
KIR2DL4
KIT
KRT5
RHOA
LGALS9
MIR10B
MIR141
MIR146A
MIR191
MIR203A
MIR205
MIR21
MIR217
MIR22
MIR29A
MIR299
MIR30A
MIR34A
SMAD1
SMAD2
SMAD3
SMAD4
SMAD5
SMAD6
SMAD7
SMAD9
MAP3K1
MOV10
MRE11A
LOC441488
ASS1
MSN
MYBL2
NCAM1
NDN
H2AFB1
YBX1
OPA1
MINK1
PAX3
FIS1
ERGIC2
ZBTB7A
FZR1
ANAPC5
ANAPC7
ANAPC11
PGD
PGR
PHB
PLK1
H2BFS
TERF2IP
POU2F1
PPARD
2025-03-05
TMEM140
HIST2H4B
PRG2
RBM38
MFN1
PRKCI
RNF114
MAPK1
MAPK7
MAPK11
MAPK10
PRL
BACH1
SEPN1
CNOT6
EP400
TNRC6C
RAC1
RAN
IL21
RBBP4
RBBP7
RBL1
RBL2
RING1
RIT1
RNF2
RPL5
RPS6KA1
RPS6KA2
RPS6KA3
RPS27A
RRM1
RRM2
RXRB
S100A6
SATB1
MAP2K4
SRSF3
RBBP4P1
H3F3AP6
ANAPC1
LOC647654
LOC649620
SKIL
ACD
PHC1P1
HIST2H3D
SMARCA2
SRF
STAT1
STAT6
TAGLN
TBX3
BUB1
TGFB2
HIST2H2AA4
RPS27AP11
HIRA
TWIST1
TYMS
CDC26P1
UBA52
UBC
UBE2D1
UBE2E1
UBE3A
NR1H2
WNT5A
YY1
MAPKAPK3
CALCA
AIMP2
SMC6
KAT6A
PHC3
HMGA2
HIST3H3
HIST1H4I
HIST1H2AJ
HIST1H2AC
HIST1H2AB
HIST2H2AA3
HIST2H2AC
HIST1H2BG
HIST1H2BL
HIST1H2BN
HIST1H2BM
HIST1H2BF
HIST1H2BE
HIST1H2BH
HIST1H2BI
HIST1H2BC
HIST1H2BO
HIST2H2BE
HIST1H3A
HIST1H3D
HIST1H3C
HIST1H3E
HIST1H3I
HIST1H3G
HIST1H3J
HIST1H3H
HIST1H3B
HIST1H4A
HIST1H4D
HIST1H4F
HIST1H4K
HIST1H4J
HIST1H4C
HIST1H4H
HIST1H4B
HIST1H4E
HIST1H4L
HIST2H4A
C2orf40
KDM2B
CBX2
HAVCR2
HIST1H2BK
CBX4
TSLP
MKNK1
RNASET2
CDC23
EED
CBS
TSC22D1
CDC16
MCM3AP
CCNA1
HIST1H3F
HIST1H2BJ
CCNE1
CCNE2
AURKB
MAPKAPK2
ARHGAP18
AIM2
MAP4K4
MAD2L1BP
CD44
MAML1
CDC27
CDK4
CDK6
PSMD14
CDKN1B
NDRG1
MCRS1
CENPA
NEK6
EHMT2
BTG3
CHEK1
CKB
CSNK2A1
AGT
ETS1
ETS2
EWSR1
EZH2
HEPACAM
PLA2R1
MORC3
G6PD
ASF1A
POT1
GAPDH
EHF
RPS6KA6
PTRF
BRD7
SENP1
HSPA5
ID1
IFNG
IGFBP1
IGFBP5
CXCL8
IL15
ING1
IRF3
IRF5
IRF7
ITGB4
KCNJ12
KRAS
MAD2L1
MAGEA2
MCL1
MECP2
MMP7
NINJ1
PEBP1
NOX4
WNT16
PIAS4
PIM1
PLAUR
ERRFI1
PBRM1
HJURP
CDKN2AIP
PRKAA2
ATF7IP
MAP2K1
MAP2K3
MAP2K6
MAP2K7
PROX1
PSMB5
CBX8
KIAA1524
RAF1
NTN4
RBP2
CCND1
BCL2L1
SRSF1
ZMAT3
CPEB1
SMURF2
SLC13A3
SMARCB1
SNAI1
SOX5
SREBF1
BRAF
TBX2
ZNF148
DEK
EHMT1
CALR
YPEL3
DPY30
MAPKAPK5
CAV1
PNPT1
CTNNAL1
TNFSF13
SLC16A7
RBX1
CDKN1A
ZMPSTE24
CDKN2A
CDKN2B
CEBPB
CLU
PARP1
MAPK14
E2F1
EEF1A1
EGFR
EGR1
ELN
ERBB2
AKT1
FOXM1
FOXO1
SUN1
SIRT3
SIRT1
FOS
MTOR
GSK3B
H2AFX
HDAC1
HELLS
HIF1A
HRAS
APEX1
HSPA1A
HSPA9
IGF1
IGF1R
IGFBP3
IL6
IRS1
JAK2
JUN
LMNA
LMNB1
ARNTL
MXD1
MDM2
MAP3K5
MIF
MYC
NBN
ATM
NFKB1
PCNA
SIRT6
PDGFB
PIK3CA
PIN1
PML
PPARG
PRKCD
PRKDC
MAPK3
MAPK8
MAPK9
PTEN
RB1
BCL2
RELA
SHC1
BMI1
SOD2
SP1
BRCA1
STAT3
TCF3
BUB1B
TERF1
TERF2
TERT
TFDP1
TGFB1
TNF
TOP1
TP53
TP73
TXN
UBB
WRN
PPM1D
TP63
CCNA2
KL
RECQL4
CDK1
CDC42
AR
FOXO3
HMGB1
NFE2L2
PDPK1
SERPINE1
SOD1
STAT5B
TERC
VEGFA
A2M
ABL1
ADCY5
AGPAT2
AGTR1
AIFM1
APOC3
APOE
APP
APTX
ARHGAP1
ATF2
ATP5O
ATR
BAK1
BAX
BDNF
BLM
BRCA2
BSCL2
BUB3
C1QA
CACNA1A
CAT
CDK7
CEBPA
CETP
CHEK2
CISD2
CLOCK
CNR1
COQ7
CREB1
CREBBP
CSNK1E
CTF1
CTGF
CTNNB1
DBN1
DDIT3
DGAT1
DLL3
EEF1E1
EEF2
EFEMP1
EGF
EIF5A2
EMD
EP300
EPOR
EPS8
ERCC1
ERCC2
ERCC3
ERCC4
ERCC5
ERCC6
ERCC8
ESR1
FAS
FEN1
FGF21
FGF23
FGFR1
FLT1
FOXO4
GCLC
GCLM
GDF11
GH1
GHR
GHRH
GHRHR
GPX1
GPX4
GRB2
GRN
GSK3A
GSR
GSS
GSTA4
GSTP1
GTF2H2
HBP1
HDAC2
HDAC3
HESX1
HIC1
HMGB2
HOXB7
HOXC4
HSF1
HSP90AA1
HSPA1B
HSPA8
HSPD1
HTRA2
HTT
IFNB1
IGF2
IGFBP2
IKBKB
IL2
IL2RG
IL7
IL7R
INS
INSR
IRS2
JUND
KCNA3
LEP
LEPR
LRP2
MAPT
MAX
MED1
MLH1
MSRA
MT-CO1
MT1E
MXI1
NCOR1
NCOR2
NFE2L1
NFKB2
NFKBIA
NGF
NGFR
NOG
NR3C1
NRG1
NUDT1
PAPPA
PCK1
PCMT1
PDGFRA
PDGFRB
PEX5
PIK3CB
PIK3R1
PLAU
PLCG2
PMCH
POLA1
POLB
POLD1
POLG
PON1
POU1F1
PPARA
PPARGC1A
PPP1CA
PRDX1
PRKCA
PROP1
PSEN1
PTGS2
PTK2
PTK2B
PTPN1
PTPN11
PYCR1
RAD51
RAD52
RAE1
RET
RGN
RICTOR
RPA1
S100B
SDHC
SIN3A
SIRT7
SLC13A1
SNCG
SOCS2
SPRTN
SQSTM1
SST
SSTR3
STAT5A
STK11
STUB1
SUMO1
TAF1
TBP
TFAP2A
TOP2A
TOP2B
TOP3B
TP53BP1
TPP2
TRAP1
TRPV1
UBE2I
UCHL1
UCP1
UCP2
UCP3
VCP
XPA
XRCC5
XRCC6
YWHAZ
ACLY
AAK1
ABI3
ADCK5
AKR1B1
ALOX15B
ARPC1B
ASPH
AURKA
AXL
BAG3
BHLHE40
BCL6
BLK
BLVRA
C11orf31
CBX7
CDK18
CDK2AP1
CDKN1C
CSNK1A1
CXCL1
DDB2
CYR61
DGCR8
DHCR24
DLX2
DHX9
DUSP3
DUSP16
ENDOG
EPHA3
FASTK
FBXO31
FXR1
GKN1
GATA4
GNG11
GLB1
GRK6
HDAC4
HIVEP1
HK3
HSPB2
ID4
IGFBP6
IL1A
IL8
ING2
ITPK1
ITPKB
ITSN2
KDM4A
KDM5B
KSR2
LATS1
LEO1
LGALS3
LIMA1
LIMK1
MAGOH
MAGOHB
MAP2K2
MAP3K6
MAP4K1
MAP3K7
MAPK12
MAST1
MATK
MDH1
MOB3A
MMP9
MORF4
MXD4
MVK
MYLK
NADK
NANOG
NEK1
NEK4
NOTCH3
NR2E1
NUAK1
OTX2
P3H1
PATZ1
PAK4
PCGF2
PDCD10
PDIK1L
PDZD2
PEX19
PIK3R5
PIK3C2A
PKM
PMVK
POU5F1
PPM1B
PRMT6
PRKCH
PRPF19
PTTG1
RAD21
RNASEL
RSL1D1
RUNX1
RUVBL2
SENP2
SENP7
SFN
SIK1
SGK1
SIN3B
SIX1
SMARCA4
SMG1
SOCS1
SORBS2
SOX2
SPIN1
SPOP
SRC
STK32C
STK40
SUPT5H
SYK
TACC3
TFAP4
TGFB1I1
TLR3
TMSB4X
TNFSF15
TPR
TRIM28
TRPM8
TXNIP
UBTD1
TYK2
VENTX
USP1
WNT2
WT1
XAF1
WWP1
YAP1
ZFP36
IL2RB
PSAT1
AARS1
ADCY1
ADCY2
ADCY3
ADCY4
ADCY6
ADCY7
ADCY8
ADCY9
ADH1B
ADH5
ADIPOQ
ADIPOR1
ADIPOR2
AKT1S1
AKT2
AKT3
ALDH2
ALDH9A1
APPL1
AREG
ARID5A
ATF4
ATF6B
ATG101
ATG13
ATG5
BCL10
BCL2A1
BIRC2
BIRC3
BMP2
BMP6
BTK
CAMK4
CAMKK2
CARD10
CCL1
CCL13
CCL19
CCL20
CCL21
CCL26
CCL3
CCL4
CCL7
CD14
CD40LG
CD55
CD9
CFLAR
CHCHD2
CREB3
CREB3L1
CREB3L2
CREB3L3
CREB3L4
CREB5
CSF2RB
CXCL12
CXCL2
CXCL5
CXCL6
CYCS
DCTN1
DDX58
DLAT
EDARADD
EIF4E
EIF4E1B
EIF4E2
EIF4EBP1
ENO1
ENO2
FADS1
FBP1
FGF7
FGFR3
FOXL2
GCK
GDF15
GRIA2
HGF
IKBKG
IL1B
IL1R1
IL6ST
IRS4
ITGA2
KCNAB3
MAP3K14
MMP1
MMP10
MMP12
MMP13
MMP14
MMP2
MMP3
MYD88
NLRP3
NRAS
PECAM1
PIDD1
PIGF
PIK3CD
PIK3R2
PIK3R3
PLCG1
PRKAA1
PRKAB1
PRKAB2
PRKACA
PRKACB
PRKACG
PRKAG1
PRKAG2
PRKAG3
PRKCB
PRKCQ
PTGES
RACK1
RAD27
RB1CC1
RELB
RFC4
RHEB
RIPK1
RORA
RPS6KA5
RPS6KB1
RPS6KB2
RPTOR
SERPINB2
SESN1
SESN2
SESN3
SIRT2
TAB1
TAB2
TICAM1
TIMP1
TIMP2
TIRAP
TLR4
TMEM67
TNFAIP3
TNFRSF10C
TNFRSF11A
TNFRSF11B
TNFRSF13C
TNFRSF1A
TNFRSF1B
TNFSF11
TNFSF13B
TNFSF14
TOPORS
TRADD
TRAF1
TRAF2
TRAF3
TRAF6
TRIM25
TRPS1
TSC1
TSC2
ULK1
VCAM1
VEGFC
XIAP
ZAP70
CFH
ARMS2
MTHFR
CRP
ACE
HTRA1
IL10
ABCA4
ALB
APOB
C3
BDNF-AS
SNCA
VDR
MSH2
FBLN5
CFB
VIM
CST3
TTR
PRKN
HLA-DRB1
COMT
NOS3
MYH7
GBA1
MSH6
SOD2-OT1
H19
HMCN1
GFAP
F2
GSTM1
LRRK2
CDH1
DES
APOA1
APC
ABCB1
SLC6A4
DMD
MYBPC3
C2
NF1
F5
HLA-DQB1
TTN
HFE
CFI
CYP2C9
CFTR
LPL
TPP1
CYP19A1
CCL2
FBN1
SLC6A3
MT-TL1
HMGCR
GSTT1
LDLR
CHAT
SCN1A
XRCC1
SHBG
VHL
CTLA4
CFHR3
SCN5A
PMS2
FMR1
BEST1
NPPB
HNF1A
GAA
FTO
CFHR1
PALB2
IL1RN
SLC2A1
BGLAP
DRD2
KCNJ11
PLEKHA1
GLA
KDR
ICAM1
TARDBP
SDHB
MPO
CRYAB
TH
SMN1
KCNH2
NPC1
PRNP
CLN3
CYP1A2
RYR1
KCNQ1
LINC02605
COL1A1
PLAT
ACAN
CP
MEFV
CYP2D6
CYP17A1
CYP2C19
CLN5
TF
SCN4A
NAGLU
COL4A1
CD36
SMPD1
PPT1
IL18
MTR
TYMP
HLA-B
PSEN2
NEFL
SLC17A5
GHRL
ATP13A2
CYP1A1
EXOSC2
VWF
LAMP2
KLK3
PARK7
LIPC
TGFBR2
CX3CR1
TCF7L2
NPPA
REST
MFSD8
NOS2
CSF3
CAPN3
ATP7A
MET
MUTYH
SELP
REN
FKRP
IL17A
SETX
ACTA1
LAMA2
CLN6
EPO
GALC
NOD2
LOC126805793
EDN1
HBB
SPG11
THBS1
HTR2A
CERNA3
TNNT2
BRIP1
FLT3
ABCC8
BIN1
SERPINF1
COL2A1
DYNC1H1
BCYRN1
GNAS
SCN2A
MEN1
CLN8
B2M
IDUA
FKTN
MUC1
GJB2
PIK3CG
IL2RA
SLC22A5
SDHD
POMC
TRPV4
RAD51C
ATP7B
WFS1
ACHE
ATXN2
CYP1B1
FLNC
XPC
GNE
TIMP3
DICER1
DYSF
HPRT1
GBE1
CRYAA
KCTD7
NTRK1
CPT2
PSAP
MYL2
RRM2B
ATRIP
HMOX1
GPT
MAOA
CASP3
PANK2
SYP
BCHE
PLA2G6
CXCR4
AFP
COL6A3
SERPINC1
CAV3
MBL2
NTRK2
SYNE1
PTCH1
CD274
TREM2
SERPINA1
FN1
RETN
MKI67
PYGM
ADRB2
DNM2
ALK
ANO5
ACADVL
ATXN3
PINK1
MTRR
UGT1A1
PCSK9
TLR2
GGT1
GNRH1
ASAH1
USH2A
HNF4A
TREX1
SLC25A4
TSHR
ALPL
IL13
DRD4
CNGB3
ETFDH
C11orf65
DNMT1
HADHA
TGFBR1
C9orf72
MGMT
POLG2
MT-ND1
LTA
IGHMBP2
THBD
SAMHD1
IDS
PRPH2
PTPN22
BMP4
HNF1B
CEP290
TK2
NAT2
PGK1
TIA1
NOTCH1
PLP1
GAS5
FHL1
SUCLA2
ANGPT2
MITF
DPYD
SELE
RPE65
RNASEH2A
CACNA1S
IFNA1
MC4R
DAG1
RBP4
GABRG2
FH
GCH1
ATRX
NPM1
ERBB4
NEU1
LDB3
SCN1B
PTH
SORL1
KCNQ2
PAX6
NPY
ITGB3
CYP3A5
CD79A
FASLG
VKORC1
CHRNA1
CHRNE
CTSK
COL1A2
HLA-DQA1
CASR
MRE11
EPHA2
COL6A1
LOC126862571
MFN2
DRD3
TNNI3
EYA1
HLA-C
DNAJB6
LOC106627981
TCAP
POMT2
IDH2
ELOVL4
NKX2-1
ACTB
LRP5
NR4A2
F3
DNAJC5
ETFA
COL3A1
LOC110806262
ADA
EPCAM
KITLG
HP
MYOC
GLUL
MTM1
TWNK
SPP1
OGG1
AGL
GRIN2B
TFAM
PGR-AS1
MIR146B
ELANE
MYOT
SPAST
GDNF
DSP
AGRN
ABCD1
FOXP3
HLA-A
MPZ
ARSA
SRD5A2
NR3C2
FANCA
EPHX1
GRIN2A
C9
ACTC1
IFIH1
VRK1
NQO1
COL6A2
DDC
SGCB
CDKL5
CHCHD10
MME
ALS2
HSD17B10
FGA
RHO
SLC52A3
POMT1
PRRT2
EXOSC3
FUS
ACADM
SGCD
LRP1
GMPPB
DGUOK
STIM1
NEB
HADHB
ACTN2
PFKM
MIR155
ETFB
COG2
PLEC
CCR5
AMPD1
CRH
CSF1R
CCL5
SDHA
DPAGT1
CRPPA
PROM1
POLR3A
RAD51D
LARGE1
FTL
ADAR
HTR1A
BICD2
PKP2
MIR126
BARD1
PGM1
SIL1
SCN9A
SMN2
KISS1
SCN8A
CYP2E1
MUSK
CYP27A1
DNMT3B
KMT2A
MYO7A
REEP1
CNTN1
RYR2
NSD1
GFPT1
MATR3
RPGR
MYH2
GAD1
COQ4
LEPQTL1
PNPLA2
ENPP1
SERPINA3
POMGNT1
RNASEH2B
NPC2
PDCD1
SELENON
MT-CO2
F8
GYS1
MBP
MIR125A
RNASEH2C
CHRNA4
PAX2
HSPB8
TRIM32
COL18A1
MYOD1
F13A1
TPM3
MT-RNR1
SGCA
CHRNG
TG
UBA1
CHKB
GNB3
MIR210
LPIN1
BAP1
TPO
SPARC
RELN
LDHA
FLT4
SHH
ACAD9
MEG3
OPTN
CHGA
GAST
RAPSN
GOSR2
SGCG
DCN
ITPR1
MYH3
PVT1
ABCC9
PRKAR1A
RECQL
ATP1A3
DOK7
TMEM38B
OTC
PIEZO2
CHRND
POMGNT2
ITGAM
CTSF
SOST
COL12A1
TOMM40
HNRNPA2B1
TPM2
FLCN
SPG7
SOX9
AMH
BACE1
HEXA
ABHD5
IGHE
GUSB
KCNMA1
TGFB3
MIR27A
CBL
MIR17
CHD7
CASP8
ORAI1
SLC5A7
TCF4
TRAPPC11
CHI3L1
NF2
DBH
ABCG2
FHIT
DPM2
HSPA4
LTBP4
SMCHD1
ISCU
COQ8A
COL4A3
ADRB3
CCN2
SOX10
LBR
SYNE2
TUBB3
IL5
CAVIN1
STXBP1
FXN
SKIC2
TOR1A
CYP11B2
VAPB
RYR3
EPG5
XDH
ALG2
DYRK1A
GCG
CHRNB1
RAX2
MALAT1
MYH6
SLC1A3
PDX1
MC1R
ASXL1
CD59
MYBPC1
RTEL1
PNPLA6
VLDLR
EXOSC8
ERBB3
MYPN
ADH1C
DOLK
POLE
POMK
FGB
DHFR
HOTAIR
SLC1A2
MIR133B
CYP21A2
FLNA
TRDN
AVP
NDUFS4
CACNA1C
HAMP
SLC19A1
ALDOA
PGF
MIR34C
MICU1
WWOX
RARB
HSPG2
ITGA7
EIF4G1
POLR3B
SGCE
UMOD
GRIN1
CSF1
GATA2
TNPO3
LPA
NOS1
MIR7-3HG
JAG1
SLC52A2
TKT
ATP1A2
KISS1R
RLBP1
TUG1
NOTCH2
FANCM
LOX
CDH23
AHSG
SLC30A8
B3GALNT2
DPM3
LCN2
CSF2
MYCN
TMEM106B
GFER
CCR2
SLC18A3
GJB1
ALAD
TANGO2
MIRLET7C
ALG14
GMNN
SCO2
AMACR
ADAMTS13
DLK1
SNORD15A
F7
GALT
FLG
SLC18A2
ANGPT1
PTPRC
GYG1
ZEB2
TNNT1
FANCC
DSG2
RXYLT1
PLG
CFL2
MYH1
GATA1
HBA1
MIAT
GPC3
SC5D
THPO
TBC1D24
F9
VPS35
TEK
TET2
COLQ
GATA3
GNRHR
COL4A4
APOA2
SUFU
CD46
KCNQ3
PKD2
TYR
POLH
MIR320A
RUNX2
CD28
GLI2
CD34
XRCC4
ALMS1
CCK
HJV
CXCL10
PDYN
CYBA
DHCR7
HSD17B4
EDNRB
PRF1
GABRA1
DSPP
CHM
HSD11B2
ASCC3
SLC12A3
DPM1
SIGMAR1
LZTR1
NPHS2
SCARB1
IGF2BP2
TSFM
UNC45B
PAH
COL25A1
EIF2B5
RS1
MIR221
KCNJ5
COL4A5
ABCB7
SLC25A1
DAO
C4A
POPDC1
PMM2
BMPR1A
BMPR2
NEUROD1
GSN
SNAP25
SERPING1
LIG4
CNTNAP2
SOS1
ALPP
FGF8
LIPA
TPM1
MTMR14
PAX4
OCA2
ITGB2
EIF2AK3
MAF
MAOB
LTF
PRDM13
GUCY2D
ACVRL1
ABCB11
DRD1
ADRA2A
MEGF10
LHCGR
SACS
RPL36A-HNRNPH2
NPHS1
MIR140
ARX
FUCA1
NPPC
B4GAT1
FSHR
SLCO1B1
PCDH15
LETM1
CCND2
ZC4H2
AFG3L2
WNT3A
TTN-AS1
KCNJ2
KBTBD13
FRAXA
CDK5
TOR1AIP1
ATL1
ARID1A
GOLGA2
MKRN3
XRCC3
LOXL1
NAA10
SUOX
TRAIP
GALNS
LRP4
SLC2A2
FKBP14
ALDH18A1
CYP27B1
CD40
OBSCN
RFC1
ADAMTS9
APOA5
POLR1A
KLHL40
L1CAM
MEF2C
GABRB3
BBS1
SPTAN1
THRB
MSTO1
IL3
SMC1A
DSC2
PLA2G7
THAP1
GIGYF2
PHOX2B
VAMP1
PDE4D
CEACAM5
CRHR1
STAC3
CDKAL1
XRCC2
KCNQ1DN
MED12
FABP2
SURF1
APOH
MIR150
ADAM17
GLUD1
B3GLCT
MIR451A
EYS
OPRM1
BCR
PKD1
DNA2
SATB2
PDHA1
KRT14
SPTBN4
MGP
EXT2
DTNA
DRD5
PCDH19
WNT1
KCNA1
CGA
PKHD1
SRCAP
DONSON
ATN1
ATXN8OS
MIR145
VSX2
SPR
PNKP
GCDH
IFNA2
TFRC
IGF2R
HHEX
KMT2D
FOXP2
GPHN
SLC25A13
HNRNPDL
ROS1
FOXG1
CXCR3
COL5A1
PHKA1
HCRT
NPHP1
LRRK1
HLA-G
GLI3
AIP
LOC107133510
TBK1
AIRE
NPHP3
GRM7
RARA
ADAMTS17
MT-ND2
DPP4
NR5A1
SLC25A24
JAG2
CD4
ATXN1
FIG4
STAT2
OXTR
C4B
CLCN1
CASP1
AUTS2
MAP2
KRT19
ACE2
ALDH1A1
MYF5
HEXB
MYH11
PYROXD1
SCN10A
GDF6
GDF5
JUP
MIR29C
TRIP4
ABHD12
DCX
GATA6
PMP22
DCC
DEPDC5
LCAT
AHR
SYNGAP1
AIPL1
PITX2
FOXC1
SETD2
COL13A1
EXT1
MPL
POGLUT1
COMP
PTH1R
SLC37A4
ARG1
EFEMP2
MB
MIR223
SVIL
TUBB4A
CYP11A1
KLF4
