# Supplementary material for: Exploring Gastrodin Against Aging-Related Genes in Alzheimer’s Disease by Integrated Bioinformatics Analysis and Machine Learning
Source: Int J Mol Sci. 2025 Sep 18;26(18):9097. doi: 10.3390/ijms26189097 (PMC12471180; doi:10.3390/ijms26189097)
Supplement: Supplementary file 1 [file ijms-26-09097-s001.zip › Supporting/S2.-Genes corresponding to each module in WGCNA analysis.xlsx]

## Sheet: WGCNA
S2.Genes corresponding to each module in WGCNA analysis
Genes	Module
ABHD7	blue
ACSS1	blue
ACTN4	blue
ADCY1	blue
ADIPOR2	blue
AEBP1	blue
AGK	blue
AIF1L	blue
ALDH1L1	blue
ANGPTL4	blue
ANKRD43	blue
ANKRD46	blue
ANP32B	blue
APLNR	blue
APOC1	blue
ASAP3	blue
ATL1	blue
ATP1A1	blue
ATP6V1D	blue
ATP6V1G2	blue
ATRNL1	blue
AXL	blue
B4GALT6	blue
BANP	blue
BCAS1	blue
BCAT1	blue
BEND6	blue
BEX5	blue
BGN	blue
BMP7	blue
BNIP3L	blue
BST2	blue
BTBD10	blue
C10orf116	blue
C19orf2	blue
C1orf110	blue
C1orf128	blue
C1orf162	blue
C1orf59	blue
C1orf63	blue
C1QTNF5	blue
C20orf127	blue
C2orf30	blue
C2orf82	blue
C6orf117	blue
C9orf58	blue
CALD1	blue
CARHSP1	blue
CBLN4	blue
CBS	blue
CBX1	blue
CCDC151	blue
CCKBR	blue
CCND1	blue
CD47	blue
CDC40	blue
CDH10	blue
CGNL1	blue
CHD7	blue
CHST3	blue
CHST6	blue
CIRBP	blue
CITED2	blue
CLDN5	blue
CLTC	blue
CMAS	blue
CNP	blue
CNTN3	blue
COL24A1	blue
CTDSPL	blue
CYLN2	blue
CYP26B1	blue
CYP27A1	blue
DAPK1	blue
DCAF6	blue
DCXR	blue
DDIT4	blue
DDIT4L	blue
DMWD	blue
DNAJA4	blue
DNM1L	blue
DNM3	blue
DOCK3	blue
DUSP8	blue
EAPP	blue
EDN1	blue
EIF4A2	blue
ELAVL2	blue
ELMOD1	blue
ENHO	blue
ENPP5	blue
EPB41L3	blue
EPHA4	blue
ERMN	blue
FAM107B	blue
FAM134B	blue
FAM135B	blue
FAM167A	blue
FAM179A	blue
FAM181B	blue
FAM19A2	blue
FAM38A	blue
FAM38B	blue
FAM46A	blue
FAM49B	blue
FAM59B	blue
FBXL16	blue
FBXO34	blue
FLJ10916	blue
FLJ46906	blue
FLNC	blue
FOXC1	blue
FOXO4	blue
FOXQ1	blue
FRMPD4	blue
FXYD5	blue
FZD3	blue
FZD9	blue
G3BP2	blue
GABARAPL1	blue
GABRA5	blue
GADD45G	blue
GATS	blue
GFAP	blue
GIT1	blue
GJC2	blue
GLCE	blue
GLRB	blue
GLTP	blue
GNG2	blue
GOLIM4	blue
GOLSYN	blue
GPER	blue
GPR137C	blue
GPR22	blue
GPR37L1	blue
GPT2	blue
GPX3	blue
GRIN2C	blue
GSDMD	blue
GSTM3	blue
GSTM5	blue
HDAC1	blue
HERC5	blue
HES6	blue
HEY2	blue
HLA-DMA	blue
HLF	blue
HN1	blue
HOMER1	blue
HPRT1	blue
HSP90AB1	blue
HSPA4L	blue
HSPB1	blue
HSPH1	blue
IER3	blue
IFI27L2	blue
INPPL1	blue
ISYNA1	blue
ITPKB	blue
ITPR1	blue
ITPR3	blue
ITPRIP	blue
ITSN1	blue
JAZF1	blue
KCNJ10	blue
KCNK1	blue
KCNV1	blue
KCTD8	blue
KIAA0367	blue
KIAA0748	blue
KIAA1468	blue
KIAA1881	blue
KIAA1958	blue
KIF1C	blue
KIF3C	blue
KLF15	blue
KLF2	blue
LAMA5	blue
LANCL1	blue
LASS1	blue
LCNL1	blue
LHPP	blue
LOC100129268	blue
LOC100132535	blue
LOC100133950	blue
LOC100134073	blue
LOC286512	blue
LOC440063	blue
LOC642031	blue
LOC644131	blue
LOC648399	blue
LOC649362	blue
LOC649841	blue
LOC653506	blue
LOC728014	blue
LOC728452	blue
LOC728565	blue
LOC728779	blue
LOC728873	blue
LOC729102	blue
LOC730994	blue
LPAR1	blue
LRRC32	blue
LYPD1	blue
LZTFL1	blue
MAL	blue
MAL2	blue
MAP1B	blue
MAP2K1	blue
MAP3K10	blue
MAPK6	blue
MAPK9	blue
MAPKAPK3	blue
MBLAC2	blue
MBP	blue
MFGE8	blue
MGC27121	blue
MKNK2	blue
MLLT6	blue
MOAP1	blue
MOBKL2A	blue
MOBP	blue
MT1F	blue
MT1G	blue
MT1H	blue
MTE	blue
MUM1L1	blue
MYO10	blue
MYO9B	blue
MYOM1	blue
NAP1L2	blue
NAP1L5	blue
NBEA	blue
NCAM2	blue
NCAN	blue
NCOA7	blue
NDE1	blue
NDFIP1	blue
NDRG1	blue
NEFM	blue
NEGR1	blue
NELL1	blue
NES	blue
NFKBIA	blue
NFKBIZ	blue
NKX2-2	blue
NKX6-2	blue
NOS3	blue
NOV	blue
NPTX2	blue
NPY	blue
NR2F1	blue
NRCAM	blue
NSF	blue
NTNG1	blue
NUDT16	blue
OKL38	blue
OLFM3	blue
OLIG2	blue
OPA1	blue
OXR1	blue
PAPLN	blue
PAPOLA	blue
PAPSS1	blue
PAQR6	blue
PAQR8	blue
PCDH20	blue
PCSK1	blue
PCSK2	blue
PDE1A	blue
PEX6	blue
PFKP	blue
PFTK1	blue
PGBD5	blue
PGRMC1	blue
PHGDH	blue
PHLDB1	blue
PI16	blue
PJA2	blue
PLEKHG3	blue
PLEKHO2	blue
PLXDC2	blue
PLXNB1	blue
PMPCB	blue
PPFIBP2	blue
PPM2C	blue
PPP1R14A	blue
PPP1R2	blue
PPP2CA	blue
PPP3CA	blue
PRIC285	blue
PRODH	blue
PSD2	blue
PTBP1	blue
PTH1R	blue
PTRF	blue
RAB31	blue
RAB6A	blue
RAMP1	blue
RAPGEF2	blue
RAPGEF5	blue
RARRES2	blue
RARRES3	blue
RASD1	blue
RASGRP3	blue
RASL12	blue
RG9MTD1	blue
RGMA	blue
RGS7BP	blue
RHBDF1	blue
RICS	blue
RIMS4	blue
RN7SK	blue
RND2	blue
RNU4-1	blue
RNU4-2	blue
RPL14	blue
RRAGB	blue
RTN1	blue
RTN4	blue
RXRA	blue
RYR3	blue
S1PR5	blue
SCHIP1	blue
SCN3B	blue
SERPINI1	blue
SERTAD1	blue
SF3A2	blue
SFXN5	blue
SIX5	blue
SLBP	blue
SLC13A5	blue
SLC15A3	blue
SLC16A14	blue
SLC16A3	blue
SLC16A9	blue
SLC25A18	blue
SLC27A1	blue
SLC39A10	blue
SLC44A2	blue
SLC48A1	blue
SLC6A12	blue
SLC7A5	blue
SLC9A3R1	blue
SMA4	blue
SNCA	blue
SNX10	blue
SOX18	blue
SOX8	blue
SPHKAP	blue
SPOCK1	blue
SRGAP1	blue
SST	blue
STAMBPL1	blue
STAU2	blue
STXBP1	blue
STXBP5L	blue
SUB1	blue
SYTL4	blue
TAGLN3	blue
TAP1	blue
TARBP1	blue
TAX1BP3	blue
TBC1D16	blue
TBC1D9	blue
TBL1X	blue
TBPL1	blue
TBR1	blue
TBX2	blue
TCBA1	blue
TCEAL6	blue
TCTEX1D2	blue
TGFB3	blue
THAP10	blue
TIMP1	blue
TJAP1	blue
TMC6	blue
TMEM219	blue
TMEM35	blue
TMX4	blue
TNFRSF1A	blue
TNFRSF1B	blue
TOMM20	blue
TP53INP2	blue
TPM2	blue
TRIL	blue
TSGA14	blue
TSPAN13	blue
TSPYL1	blue
TSPYL5	blue
TST	blue
TUBB2A	blue
TUBB2C	blue
TUBB4Q	blue
TXNL1	blue
UBLCP1	blue
UCHL1	blue
VASH1	blue
VASN	blue
VAT1L	blue
VIL2	blue
VIP	blue
VPS35	blue
WAS	blue
WASF1	blue
WASF2	blue
WASL	blue
WDR47	blue
WSCD1	blue
XAF1	blue
XKR4	blue
YPEL5	blue
YWHAG	blue
ZBTB20	blue
ZCCHC12	blue
ZCCHC24	blue
ZDHHC23	blue
ZFAND5	blue
ZNF467	blue
ZNF621	blue
ZNF91	blue
ZSWIM7	blue
A2M	brown
AADACL1	brown
ABCA1	brown
ABLIM2	brown
ACCN1	brown
ACSBG1	brown
ACTA2	brown
ADAM23	brown
ADAMTS1	brown
ADARB2	brown
ADCYAP1	brown
ADORA3	brown
AFF2	brown
AKR1C3	brown
ALDH6A1	brown
ALPL	brown
AMPH	brown
ANGPT2	brown
ANKRD19	brown
ANLN	brown
ANO3	brown
ANXA5	brown
APCDD1	brown
APOLD1	brown
ARHGDIB	brown
ARHGEF10	brown
ARHGEF3	brown
ASCL1	brown
ATP1B1	brown
ATP2B1	brown
ATP6V1B2	brown
ATP6V1E1	brown
B3GALT2	brown
BAG3	brown
BAMBI	brown
BASP1	brown
BBOX1	brown
BEX1	brown
BEX2	brown
BHLHE22	brown
BSN	brown
BZW2	brown
C10orf10	brown
C10orf35	brown
C10orf54	brown
C11orf87	brown
C12orf24	brown
C1orf144	brown
C1orf173	brown
C1orf198	brown
C1orf64	brown
C20orf103	brown
C2orf55	brown
C2orf80	brown
C5orf13	brown
C6orf160	brown
C9orf61	brown
CA10	brown
CABLES1	brown
CACNA1E	brown
CACNA2D3	brown
CACNG3	brown
CADPS	brown
CADPS2	brown
CAMTA1	brown
CAP2	brown
CASC3	brown
CBLN2	brown
CCK	brown
CDH12	brown
CDH13	brown
CDK5R1	brown
CEBPD	brown
CHGA	brown
CHGB	brown
CHRM3	brown
CHST7	brown
CISD1	brown
CKMT1A	brown
CKMT1B	brown
CLIC1	brown
CNTNAP1	brown
COL5A2	brown
COPG2IT1	brown
CPNE4	brown
CREG2	brown
CRISPLD2	brown
CRYAB	brown
CSF1R	brown
CSRP1	brown
CUX2	brown
CYP51A1	brown
D4S234E	brown
DAAM2	brown
DACH2	brown
DCLK1	brown
DHCR24	brown
DIRAS2	brown
DLGAP2	brown
DOCK1	brown
DRD1IP	brown
DTNA	brown
DYNC1I1	brown
EFCBP1	brown
EFHD1	brown
EFNB3	brown
EGR1	brown
ELAVL4	brown
ELOVL4	brown
EMX2	brown
EMX2OS	brown
ENC1	brown
ENO2	brown
EPAS1	brown
EPM2AIP1	brown
ERC2	brown
ESAM	brown
FAM102B	brown
FAM65C	brown
FAT1	brown
FBXL2	brown
FCGBP	brown
FCGRT	brown
FGF9	brown
FKBP5	brown
FLJ10781	brown
FLJ33996	brown
FRZB	brown
FSTL5	brown
FXYD6	brown
GABBR2	brown
GABRA1	brown
GABRD	brown
GABRG2	brown
GAD2	brown
GALNTL2	brown
GBP2	brown
GIMAP4	brown
GLS	brown
GNAI2	brown
GNG11	brown
GNG3	brown
GOT1	brown
GPAM	brown
GPR4	brown
GPR83	brown
GPR88	brown
GPR98	brown
GPRASP2	brown
GRIA2	brown
GRM1	brown
GRM8	brown
HAPLN4	brown
HAVCR2	brown
HCLS1	brown
HEYL	brown
HIST2H2BE	brown
HLA-DMB	brown
HLA-E	brown
HMGCS1	brown
HMP19	brown
HPCAL4	brown
HS3ST2	brown
HSPB3	brown
HSPB8	brown
HSPBL2	brown
ICAM2	brown
ID3	brown
IFI27	brown
IFITM1	brown
IFITM2	brown
IFITM3	brown
INA	brown
INSM2	brown
ITGB2	brown
KCND2	brown
KCNS1	brown
KIAA0513	brown
KIAA0672	brown
KIAA1045	brown
KIAA1107	brown
KIAA1274	brown
KIF13B	brown
KIF5A	brown
KIF5B	brown
KIFAP3	brown
KIT	brown
KLC1	brown
KRT222	brown
LASS6	brown
LCP1	brown
LDB2	brown
LEF1	brown
LEPROT	brown
LIN7B	brown
LINGO1	brown
LNX1	brown
LOC100128403	brown
LOC157627	brown
LOC284988	brown
LOC340529	brown
LOC400304	brown
LOC440359	brown
LOC440928	brown
LOC643336	brown
LOC643985	brown
LOC646531	brown
LOC647886	brown
LOC730413	brown
LPP	brown
LPPR4	brown
LRFN5	brown
LRP10	brown
LRP4	brown
LRRC49	brown
MAGEE1	brown
MAP2K4	brown
MAPK4	brown
MCF2	brown
MEF2C	brown
METRN	brown
MFSD6	brown
MGC42367	brown
MICAL2	brown
MID1IP1	brown
MKL2	brown
MRO	brown
MSN	brown
MT1A	brown
MT1M	brown
MT1X	brown
MT2A	brown
MTMR7	brown
MYL12A	brown
MYOT	brown
MYT1L	brown
NAP1L3	brown
NAPB	brown
NDRG2	brown
NECAB1	brown
NECAP1	brown
NEFH	brown
NEFL	brown
NELL2	brown
NETO2	brown
NFIA	brown
NLK	brown
NME5	brown
NOL4	brown
NPTN	brown
NQO1	brown
NUAK1	brown
NUDT11	brown
NUPR1	brown
OAF	brown
OLIG1	brown
OPRK1	brown
OSBPL10	brown
PABPC1L2B	brown
PACSIN1	brown
PAK1	brown
PALLD	brown
PAM	brown
PARM1	brown
PCDH19	brown
PCLO	brown
PCMT1	brown
PCP4	brown
PDGFRB	brown
PDK4	brown
PECAM1	brown
PEG3	brown
PKP4	brown
PLA1A	brown
PLCXD3	brown
PLEKHB1	brown
PLIN2	brown
PNMA2	brown
PNMA3	brown
PNMAL1	brown
PPM1H	brown
PPP1R3C	brown
PPP3CB	brown
PPP3R1	brown
PRDM8	brown
PRDX6	brown
PREPL	brown
PRKCB	brown
PRKCB1	brown
PRKCE	brown
PTH2R	brown
PTPRO	brown
PTTG1IP	brown
R3HDM1	brown
RAB15	brown
RAI14	brown
RALYL	brown
RANBP3L	brown
RASGRP1	brown
RASL11B	brown
RCAN2	brown
REEP1	brown
REEP5	brown
RFTN2	brown
RGS2	brown
RGS4	brown
RGS7	brown
RHOBTB3	brown
RHOC	brown
RHOG	brown
RHPN2	brown
RIMBP2	brown
RIN2	brown
RNF175	brown
RPRML	brown
RTN3	brown
S100A10	brown
S100A16	brown
S1PR3	brown
SASH1	brown
SATB2	brown
SCARA3	brown
SCG2	brown
SCG5	brown
SCN2B	brown
SERPINH1	brown
SH3GL2	brown
SLC12A5	brown
SLC17A6	brown
SLC25A12	brown
SLC2A1	brown
SLC30A3	brown
SLC8A2	brown
SLCO2B1	brown
SLCO4A1	brown
SLIT2	brown
SLITRK4	brown
SLITRK5	brown
SMAD6	brown
SNAP25	brown
SNAP91	brown
SNTA1	brown
SOX9	brown
SPG3A	brown
SPINT2	brown
SPRYD5	brown
SRRM4	brown
SSX2IP	brown
ST6GALNAC5	brown
STAT4	brown
STIP1	brown
STMN2	brown
STMN4	brown
STS-1	brown
SV2A	brown
SV2B	brown
SVOP	brown
SYN2	brown
SYNPR	brown
SYT1	brown
SYT13	brown
SYT4	brown
TEAD2	brown
THY1	brown
TMBIM1	brown
TMEFF2	brown
TMEM119	brown
TMEM130	brown
TMEM132D	brown
TMEM155	brown
TMEM158	brown
TMEM16C	brown
TMEM178	brown
TNRC4	brown
TNS3	brown
TRIM47	brown
TRIM56	brown
TRIP6	brown
TUBA4A	brown
TUBB3	brown
TXNIP	brown
UBE2E2	brown
UBE2N	brown
UBQLN2	brown
VCAN	brown
VGF	brown
VSNL1	brown
XK	brown
YAP1	brown
YBX1	brown
YES1	brown
YWHAH	brown
ZEB2	brown
ZFP36L1	brown
ZIC2	brown
ZNF25	brown
ZNF533	brown
