# Supplementary material for: Exploring Gastrodin Against Aging-Related Genes in Alzheimer’s Disease by Integrated Bioinformatics Analysis and Machine Learning
Source: Int J Mol Sci. 2025 Sep 18;26(18):9097. doi: 10.3390/ijms26189097 (PMC12471180; doi:10.3390/ijms26189097)
Supplement: Supplementary file 1 [file ijms-26-09097-s001.zip › Supporting/S3-Differential genes in AD patients and normal group.xlsx]

## Sheet: Sheet1
S3.Differential genes in FA patients and normal group
Genes	logFC	adj_P_Val
KIAA0556	0.33672	2.95e-21
NIPBL	0.242346	8.33e-21
MCM7	0.261388	1.87e-20
ZNF438	0.232699	3.36e-20
ATXN10	-0.31133	4.12e-20
TMEM150A	0.502384	4.59e-20
PLCB1	-0.366569	5.74e-20
ENAH	0.372203	7.9e-20
MZF1	0.180888	8.2e-20
NDUFAB1	-0.551586	2.03e-19
RBPJ	0.17506	2.96e-19
NFKB1	0.451929	6.41e-19
SERTAD3	0.118812	7.71e-19
ZHX3	0.625989	1.08e-18
LASS1	0.688958	1.11e-18
CENTD2	0.170987	1.24e-18
TNIP1	0.400881	1.27e-18
PLEKHH3	0.50597	1.86e-18
NFKBIA	0.82135	2.07e-18
ATP6V0C	-0.317142	3.64e-18
ELF2	0.221456	5.16e-18
PLXNB1	0.893021	5.92e-18
ZNF511	0.349577	6.73e-18
CHST6	0.722386	6.78e-18
COPS8	-0.320767	8.56e-18
GRTP1	0.109139	1.08e-17
CYTSA	0.365054	1.1e-17
POGK	0.484422	1.13e-17
BTBD7	0.142569	1.27e-17
C6orf225	0.545985	1.28e-17
HBP1	0.358991	1.33e-17
DDX39	0.48663	1.34e-17
RAF1	0.292677	1.35e-17
SDCCAG3	0.156355	1.52e-17
SSH3	0.196334	1.52e-17
PLCE1	0.398329	2.23e-17
ARRDC2	0.240089	2.29e-17
HSPB3	-0.636478	2.33e-17
SAP30L	0.406745	2.65e-17
C15orf52	0.803747	3.07e-17
SETD2	0.252396	3.89e-17
KRAS	-0.372258	4.11e-17
DLEC1	0.148792	4.26e-17
NUP188	0.250577	4.29e-17
EZR	0.739817	4.51e-17
NAP1L5	-0.990894	4.97e-17
CTDSP2	0.524718	5.36e-17
POLR2H	0.337603	5.68e-17
STAG1	0.262271	5.76e-17
VIL2	0.816872	6.19e-17
FYCO1	0.463398	6.39e-17
HSD17B1	0.286135	6.63e-17
PSTPIP1	0.167087	8.22e-17
UBE2W	-0.349036	8.35e-17
ITPRIP	0.61679	9.35e-17
NRN1	-0.460807	9.59e-17
CHP	-0.492792	9.84e-17
CAPS	0.453315	1.06e-16
MRPL15	-0.431694	1.26e-16
GABBR1	-0.291	1.37e-16
TUBB4Q	-0.635456	1.39e-16
C19orf30	-0.39681	1.47e-16
STK38	0.382283	1.51e-16
ITSN1	0.725342	1.54e-16
CHCHD9	-0.515887	1.68e-16
NDRG4	-0.234239	1.74e-16
POLR3H	0.197181	1.76e-16
MLLT6	0.631239	1.78e-16
LOC649095	-0.363869	1.8e-16
RHOQ	0.335933	1.84e-16
C21orf62	0.212757	1.94e-16
NSBP1	0.184043	2.03e-16
RBM6	0.630322	2.17e-16
CCDC102A	0.412606	2.26e-16
ITGA10	0.468423	2.65e-16
PFN2	-0.452722	2.66e-16
TUBB2A	-1.03155	2.9e-16
PPM1B	0.176678	2.94e-16
LOC728533	0.148587	3.07e-16
C17orf102	-0.132563	3.28e-16
BRF2	-0.280199	3.47e-16
HOMER3	0.420628	3.58e-16
DNALI1	0.534903	3.62e-16
ATP5H	-0.424937	3.79e-16
SNORD104	0.398337	4.01e-16
TRABD	0.759972	4.71e-16
TGIF2	0.240374	4.82e-16
LOC100128888	0.536234	4.93e-16
B4GALT4	0.385431	4.94e-16
ATG16L2	0.317611	6.1e-16
PDE5A	0.130385	6.38e-16
PPP4R1	0.263165	6.48e-16
CORO1C	0.27483	6.72e-16
VGF	-1.22893	6.78e-16
MGC5457	0.350867	6.93e-16
NEDD8	-0.219022	7.03e-16
LOC100132707	0.227849	7.13e-16
CHD7	0.565462	7.55e-16
GTF2H3	-0.312119	8.02e-16
CBLB	0.296138	8.06e-16
NT5DC3	-0.326584	8.67e-16
ZNF618	0.165664	9.01e-16
LOC642921	0.234315	9.3e-16
VKORC1L1	-0.438657	9.4e-16
LOC728153	0.478662	1.11e-15
C5orf22	-0.421489	1.15e-15
CFLAR	0.759614	1.16e-15
ATP6V1E1	-0.560098	1.16e-15
RAPGEF3	0.824878	1.17e-15
RING1	0.259141	1.17e-15
BRE	-0.254099	1.26e-15
FAM59A	0.234357	1.28e-15
SPHKAP	-0.606645	1.32e-15
SRGAP1	0.577503	1.33e-15
FAM113A	0.330033	1.33e-15
LOC730183	0.265364	1.33e-15
MAGED1	-0.200653	1.37e-15
KAT2A	0.445588	1.38e-15
ACRV1	-0.208433	1.42e-15
FAM65C	0.538141	1.67e-15
S100A6	0.48959	1.7e-15
NINJ1	0.49923	1.84e-15
LOC728014	0.61776	1.9e-15
ADIPOR2	0.537084	2.01e-15
LEPREL1	0.380678	2.17e-15
CS	-0.215489	2.25e-15
LCMT1	-0.309331	2.43e-15
LOC730173	0.305791	2.52e-15
HEY2	0.746981	2.53e-15
KANK2	0.352245	2.53e-15
SLC12A4	0.179509	2.55e-15
PTRF	0.816949	2.81e-15
TMEM118	-0.298662	3.4e-15
AEBP1	0.878664	3.56e-15
KIAA1881	0.675263	3.66e-15
CRSP2	-0.100203	3.85e-15
SUB1	-0.638304	3.94e-15
BNIP3	-0.390217	4.05e-15
LOC283932	0.330244	4.1e-15
WASF1	-0.5541	4.27e-15
ARAP1	0.304412	4.28e-15
PLXDC2	0.539911	4.3e-15
PSD2	0.560147	4.31e-15
PDGFRB	0.694499	4.46e-15
SPCS1	-0.592392	4.67e-15
SLC30A3	-0.82194	4.8e-15
SLC16A14	-0.525453	4.98e-15
SPRYD5	-0.523472	5.03e-15
PEX11B	-0.591727	5.11e-15
MTMR10	0.226122	6.34e-15
MRLC2	-0.420416	6.58e-15
CMTM4	0.136775	6.74e-15
C14orf139	0.119663	7.61e-15
FBXW4	0.54173	7.86e-15
CCKBR	-0.601788	7.88e-15
PTBP1	0.556493	8.04e-15
UQCRHL	-0.363936	8.08e-15
SLC7A2	0.459489	8.37e-15
TMEM216	0.47432	9.09e-15
INPP5D	0.455661	9.26e-15
CALD1	0.656337	9.28e-15
RTN4	-0.737178	9.62e-15
BCL2L12	0.127352	9.68e-15
ADCYAP1	-0.681217	1e-14
ZNF184	-0.427068	1.02e-14
SCG3	-0.662017	1.03e-14
ZMIZ2	0.251089	1.08e-14
ZNF160	0.243709	1.29e-14
COL18A1	0.238823	1.32e-14
TEAD2	0.729975	1.34e-14
SORBS1	0.189964	1.34e-14
KLHDC9	-0.300147	1.42e-14
TOP1MT	0.103365	1.42e-14
CYP2C8	-0.375269	1.44e-14
PPARA	0.120057	1.48e-14
NME3	0.437945	1.51e-14
NOTCH1	0.672557	1.65e-14
MRPS30	-0.600954	1.77e-14
PRKCG	-0.625368	2.03e-14
AGAP2	-0.181089	2.06e-14
CLN8	0.273027	2.07e-14
TLR5	0.420862	2.13e-14
LOC100134361	0.289177	2.16e-14
PCSK1	-1.05472	2.23e-14
SLITRK1	-0.507355	2.32e-14
SCRIB	0.228171	2.32e-14
CISD1	-0.520461	2.33e-14
C18orf1	-0.276506	2.4e-14
TSPAN7	-0.768762	2.49e-14
AHNAK	0.33779	2.5e-14
NEXN	0.1715	2.67e-14
KLF6	0.252827	2.67e-14
AXUD1	0.707833	2.72e-14
C1orf57	-0.285867	2.98e-14
RTKN2	-0.126371	3.11e-14
LOC143543	-0.182992	3.2e-14
TRIM48	-0.313006	3.2e-14
FKBP1A	-0.397999	3.21e-14
SLC25A18	0.74797	3.29e-14
NDE1	0.691786	3.33e-14
F8A1	-0.470714	3.33e-14
MST1	0.473973	3.34e-14
ITPKB	0.908751	3.46e-14
LOC91664	0.127342	3.51e-14
ANGPT1	0.286183	3.59e-14
ATP5L	-0.446706	3.65e-14
PRKX	0.315167	3.68e-14
PLEKHA9	0.223027	3.78e-14
SLC5A3	1.19246	3.93e-14
LOC100134011	0.386816	3.96e-14
EVC	0.0968012	4e-14
KIAA2026	0.180549	4.02e-14
TUBG1	-0.191782	4.17e-14
CAB39L	0.149328	4.3e-14
PSMD1	-0.337145	4.32e-14
CNNM3	0.524509	4.33e-14
GSDMD	0.647741	4.38e-14
MKL2	-0.838464	4.49e-14
CLEC16A	0.21464	5e-14
FAM127A	-0.342849	5.07e-14
MTMR11	0.21497	5.3e-14
KRT222	-0.612017	5.39e-14
CLCN7	0.500874	5.63e-14
UIMC1	0.310543	5.64e-14
LOC728723	0.138975	5.75e-14
STK40	0.472045	5.81e-14
UQCRC2	-0.658236	5.85e-14
FAM160A2	-0.291615	6.16e-14
NCRNA00085	0.588194	6.36e-14
FOXO1	0.41591	6.51e-14
NPTX2	-1.07917	6.64e-14
VGLL4	0.461546	6.67e-14
C6orf168	-0.322464	6.73e-14
TNS1	0.362633	6.85e-14
TBCA	-0.296121	6.91e-14
STK36	0.564235	6.98e-14
RBM17	0.379494	7.01e-14
UHRF1	0.210422	7.05e-14
C16orf53	0.249609	7.14e-14
WWC3	0.346687	7.25e-14
LOC100131541	0.642605	7.3e-14
PPP1R16A	0.519427	7.3e-14
LOC402221	-0.302825	7.52e-14
LAMA5	0.521424	7.61e-14
PRSS16	-0.108198	7.67e-14
SLC15A3	0.587786	7.8e-14
NSL1	0.0917847	7.94e-14
MAP3K6	0.571301	8.04e-14
SEZ6L	-0.231745	8.15e-14
CHCHD2	-0.322576	8.17e-14
FOXC1	0.768494	8.22e-14
ZBTB20	0.692534	8.23e-14
SMAP2	-0.329675	8.47e-14
CIAO1	0.339609	8.73e-14
HOPX	-0.363442	8.83e-14
LOC400464	0.138646	8.85e-14
PHF21A	0.433107	8.98e-14
LOC727761	0.0882886	9.69e-14
C7orf27	0.542355	9.86e-14
MOCS2	-0.120581	1.06e-13
ZC3H10	0.217946	1.08e-13
SVOP	-0.834761	1.13e-13
NDUFC1	-0.257766	1.14e-13
SEC61G	-0.363984	1.14e-13
KCNK12	0.644056	1.18e-13
KIFAP3	-0.626977	1.19e-13
RASSF1	0.146513	1.22e-13
FLJ35258	0.353496	1.25e-13
FBL	0.331023	1.28e-13
LOC100129828	0.66531	1.3e-13
SNORA18	-0.229619	1.31e-13
DNM3	-0.73979	1.36e-13
PITPNB	-0.27058	1.42e-13
PGAM4	-0.423491	1.43e-13
PABPC1L	0.326016	1.44e-13
CCDC46	0.16077	1.46e-13
ATP2A2	-0.543466	1.47e-13
LOC642031	0.676291	1.47e-13
ITGB5	0.315534	1.49e-13
A2ML1	0.210865	1.51e-13
C5orf27	0.170799	1.51e-13
ACACB	0.848414	1.52e-13
ENPP5	-0.54234	1.58e-13
MYH3	0.252377	1.6e-13
JARID1A	0.409005	1.63e-13
UBE2N	-0.725487	1.64e-13
PHF16	0.181067	1.68e-13
ZNF322A	0.173368	1.72e-13
FAM5B	-0.333972	1.75e-13
SC5DL	-0.817917	1.77e-13
DFFA	0.326355	1.77e-13
TCEAL2	-0.442474	1.77e-13
ARL6IP1	-0.438841	1.8e-13
RLBP1L1	-0.208725	1.95e-13
ATXN1L	0.089907	1.98e-13
CDH26	0.0842917	2.02e-13
CHMP4B	-0.253254	2.04e-13
GLO1	-0.600542	2.08e-13
RG9MTD1	-0.496916	2.08e-13
RGS7	-1.07884	2.09e-13
YWHAG	-1.02255	2.12e-13
DNAJB12	0.0991867	2.25e-13
PER1	0.148101	2.27e-13
HN1L	0.165773	2.27e-13
FANCB	0.284406	2.3e-13
LPA	-0.0487377	2.31e-13
FKSG30	-0.428983	2.37e-13
ALDOA	-0.299615	2.37e-13
BIRC3	0.250735	2.4e-13
CSNK2A1	-0.204521	2.46e-13
SCN2B	-0.8952	2.47e-13
ITPRIPL2	0.799784	2.48e-13
SIPA1	0.691935	2.61e-13
BCL6	0.314586	2.62e-13
LOC387856	-0.354678	2.64e-13
ZXDC	0.143446	2.73e-13
SPAG9	0.301235	2.74e-13
ATP6V1G2	-0.667906	2.79e-13
C16orf48	0.507214	2.79e-13
LOC729769	-0.465922	2.89e-13
HERC1	-0.650385	2.92e-13
LOC388481	-0.286623	2.94e-13
GFAP	1.0614	2.98e-13
GCN1L1	0.26426	2.99e-13
BAZ1A	0.214011	3.04e-13
CDK2AP1	0.381885	3.06e-13
NOMO2	-0.27705	3.12e-13
SLTM	0.245476	3.19e-13
ZNF621	0.551623	3.21e-13
UQCRH	-0.413494	3.29e-13
RIMS1	-0.231338	3.3e-13
LYG1	0.112625	3.33e-13
PCYOX1L	-0.426827	3.36e-13
NME1	-0.329627	3.38e-13
AUP1	0.197907	3.39e-13
C15orf63	0.257633	3.4e-13
LATS2	0.145892	3.43e-13
RASL12	0.713319	3.46e-13
CDH23	0.215915	3.48e-13
SYNJ1	-0.260002	3.48e-13
ZNF652	0.29037	3.52e-13
NACC2	0.354623	3.56e-13
LIME1	0.585624	3.67e-13
CUEDC1	0.76994	3.68e-13
MDH2	-0.418454	3.69e-13
KIAA0562	0.216963	3.84e-13
MEIS3	-0.260178	3.91e-13
NBEAL2	0.341977	3.93e-13
SCOC	-0.63332	3.97e-13
LOC651738	0.235288	3.99e-13
NUDT15	0.244393	4.17e-13
TCL1B	0.164914	4.18e-13
ATP6V1D	-0.588242	4.18e-13
DENND5A	0.313604	4.18e-13
ITGB1	0.283251	4.28e-13
HDDC3	-0.217697	4.51e-13
MYO9B	0.518082	4.51e-13
MOBKL2C	0.214285	4.52e-13
DKFZP586I1420	0.172118	4.54e-13
STAT4	-0.933381	4.54e-13
ST6GALNAC5	-0.913791	4.58e-13
C12orf11	0.312941	4.61e-13
EIF2B4	0.135304	4.63e-13
ZNF565	0.369402	4.75e-13
C14orf2	-0.471241	4.75e-13
AIG1	-0.372428	4.79e-13
STXBP1	-0.679024	4.8e-13
TP53I13	0.609148	4.83e-13
PPDPF	-0.538846	4.86e-13
SERF1A	-0.118979	4.96e-13
FAM39E	0.509178	4.99e-13
FANCE	0.421793	5.1e-13
NCALD	-0.461826	5.24e-13
DUSP28	-0.265111	5.25e-13
UBE2V2	-0.215903	5.25e-13
LOC645317	-0.231541	5.29e-13
LSM14A	0.281589	5.3e-13
NAT9	0.317009	5.37e-13
CLSTN1	-0.303255	5.38e-13
CTXN2	-0.217142	5.56e-13
TMEM49	-0.344656	5.61e-13
LOC441453	0.128335	5.77e-13
EGR3	-0.277803	5.96e-13
SYNJ2BP	0.714355	6e-13
PPFIBP2	0.588118	6.03e-13
TMEM163	-0.290831	6.09e-13
NPTXR	-0.517353	6.19e-13
C21orf66	0.128559	6.25e-13
CHN1	-0.391227	6.28e-13
EFEMP2	0.568995	6.3e-13
RNF114	0.310669	6.31e-13
KIAA1467	-0.630088	6.38e-13
LOC391692	-0.127871	6.55e-13
DNAJC27	-0.28391	6.6e-13
CRYM	-0.389142	6.71e-13
SCARF2	0.0631865	6.78e-13
APLP2	-0.307445	7.07e-13
RNF187	-0.194403	7.07e-13
SYDE1	0.341376	7.08e-13
FAM38B	0.536256	7.19e-13
ELK1	0.556693	7.2e-13
MAP4K5	0.286038	7.3e-13
DNAJC5G	-0.204038	7.31e-13
SRD5A3	-0.323368	7.54e-13
NETO1	-0.14616	7.79e-13
CXorf45	-0.440443	7.81e-13
PPP2R2C	-0.178719	7.89e-13
SAPS3	0.323259	8.07e-13
ZDHHC8	0.520195	8.08e-13
SPG20	0.289603	8.22e-13
BEX2	-0.800264	8.41e-13
LLGL1	0.676006	8.5e-13
RRAGA	-0.562409	8.62e-13
GGA2	0.396756	8.67e-13
CNPY4	0.101632	8.7e-13
PLEKHA4	0.425617	8.7e-13
RGS4	-1.42508	8.79e-13
QPCT	-0.286374	8.85e-13
C6orf142	-0.473799	9.2e-13
LEAP2	0.211508	9.25e-13
FOXJ1	0.454696	9.56e-13
BGN	0.665155	9.99e-13
SLC25A20	0.198001	1.01e-12
RTN3	-0.545041	1.01e-12
PRR14	0.484729	1.03e-12
PLAGL1	-0.107253	1.04e-12
UBQLN2	-0.491804	1.06e-12
SLCO3A1	0.218942	1.09e-12
CALM2	-0.377433	1.11e-12
UQCC	-0.252111	1.11e-12
CITED1	-0.16427	1.12e-12
RNU1G2	0.599475	1.13e-12
SLC39A10	-0.817897	1.15e-12
UNC84B	0.447586	1.16e-12
CALM3	-0.470358	1.18e-12
MESDC1	-0.181091	1.18e-12
GPN1	-0.280289	1.18e-12
KCNV1	-0.58534	1.23e-12
MBOAT2	0.242817	1.23e-12
WDR6	0.441349	1.23e-12
C2orf80	-0.853583	1.27e-12
COX6B1	-0.360077	1.27e-12
BEX5	-0.857462	1.29e-12
SNORA11	0.103948	1.3e-12
SLC6A12	0.833788	1.31e-12
TOP3B	0.311005	1.31e-12
TBC1D9	-0.744144	1.33e-12
C22orf13	0.432705	1.35e-12
SNORD99	0.23727	1.35e-12
RNF135	0.138206	1.35e-12
ARSG	-0.189555	1.36e-12
LRRC14	0.389872	1.36e-12
ZNF786	0.745974	1.37e-12
KCNJ10	0.50014	1.38e-12
GABARAPL1	-0.698921	1.39e-12
ZNF385B	-0.420099	1.4e-12
TMEM66	-0.432017	1.42e-12
ISCU	-0.45863	1.44e-12
TGFB1I1	0.30804	1.46e-12
GMPR	0.42656	1.48e-12
LGMN	-0.262542	1.49e-12
ZFP91	0.210278	1.49e-12
FBXL7	0.278116	1.51e-12
TBC1D2B	0.335364	1.52e-12
MSC	-0.131435	1.54e-12
STEAP3	0.111847	1.56e-12
WBP11	-0.177843	1.56e-12
KLC2	-0.134352	1.57e-12
LCAT	0.528913	1.67e-12
CD151	0.299036	1.68e-12
FLJ10374	0.376915	1.68e-12
FLT3LG	0.100915	1.68e-12
TRAK2	0.422351	1.69e-12
PTPRN	-0.78692	1.69e-12
IL9	-0.0636946	1.71e-12
PARD3	0.116933	1.75e-12
PGAM1	-0.478187	1.77e-12
TOMM70A	-0.472503	1.8e-12
HS6ST2	-0.259498	1.83e-12
PRKAR1B	-0.339844	1.89e-12
INTS9	0.285963	1.9e-12
TXLNA	0.530854	1.95e-12
ENO3	0.202819	1.95e-12
RUNX1T1	-0.142996	1.97e-12
PRPS1	-0.411094	2.07e-12
LOC649366	0.211803	2.13e-12
PCDH8	-0.252436	2.14e-12
GLT25D1	0.442195	2.14e-12
CADM4	0.523046	2.17e-12
TMC6	0.611936	2.17e-12
CACNG3	-0.68567	2.18e-12
ZNF771	0.339093	2.2e-12
PTPRN2	-0.528932	2.2e-12
POLA1	0.238108	2.21e-12
DCUN1D5	-0.333538	2.25e-12
BPTF	0.158801	2.26e-12
FAM129B	0.36254	2.29e-12
VEZF1	0.445425	2.3e-12
PCDHA12	-0.0613146	2.32e-12
TIMM23	-0.382187	2.34e-12
TPI1	-0.578309	2.34e-12
LOC442597	-0.0901037	2.34e-12
CSNK1G2	0.37469	2.35e-12
CENPB	0.665038	2.37e-12
CLTA	-0.390892	2.37e-12
TAL1	0.121305	2.38e-12
CCDC93	0.326817	2.41e-12
ZCCHC24	0.73894	2.46e-12
CALHM2	0.140224	2.46e-12
ZXDB	-0.233496	2.48e-12
KPNA1	-0.324038	2.49e-12
C5orf13	-0.520868	2.57e-12
INPPL1	0.68306	2.6e-12
XPNPEP2	-0.278604	2.62e-12
SYN1	-0.490598	2.71e-12
BCL11B	-0.235156	2.74e-12
MCL1	0.324956	2.76e-12
SLC8A1	-0.0934776	2.76e-12
RALGDS	0.27866	2.78e-12
USP11	-0.459796	2.83e-12
LMNB2	0.346071	2.84e-12
TUBA1A	-0.565129	2.85e-12
SLC25A35	0.118525	2.88e-12
NOMO1	-0.294856	2.88e-12
PPP2R2B	-0.129311	2.88e-12
BEX1	-0.518314	2.94e-12
CHGB	-1.33117	2.96e-12
CBLN4	-0.851388	2.97e-12
C10orf33	0.355436	3.04e-12
OLFM1	-0.246762	3.05e-12
TBL2	-0.253077	3.07e-12
LOC440043	-0.304817	3.1e-12
LOC92755	-0.357741	3.12e-12
LOC646630	-0.446788	3.16e-12
PDHB	-0.441541	3.2e-12
PLOD1	0.604024	3.2e-12
CCDC125	0.637767	3.22e-12
LOC642489	-0.640115	3.24e-12
C16orf5	0.393919	3.25e-12
SPOP	0.223508	3.31e-12
VPRBP	0.0915979	3.33e-12
LOC100130919	0.389651	3.35e-12
ARF3	-0.464326	3.36e-12
PPM2C	-0.744736	3.5e-12
PSD4	0.27119	3.6e-12
CAMK1G	-0.586026	3.61e-12
GLIS3	0.133674	3.68e-12
RAMP1	0.474121	3.72e-12
ASTN1	-0.264299	3.8e-12
LOC646674	-0.565328	3.8e-12
NEK11	0.203208	3.81e-12
NDFIP1	-0.627315	3.83e-12
CCNH	-0.356596	3.85e-12
BBX	0.40231	3.87e-12
PHF2	0.171852	3.9e-12
HMP19	-0.651532	3.94e-12
VAMP2	-0.982673	3.95e-12
SYNGR3	-0.567663	3.95e-12
LY6G5C	0.102518	3.96e-12
CGN	0.321872	3.96e-12
FAM107B	0.8129	4.01e-12
LOC732007	-0.618708	4.02e-12
TMEM16C	-0.962596	4.03e-12
MXD4	0.600749	4.06e-12
PFDN1	-0.379802	4.07e-12
LRRC1	0.261937	4.07e-12
NSF	-0.580751	4.26e-12
C20orf20	0.406762	4.27e-12
LOC641972	-0.336623	4.38e-12
FGR	0.345749	4.42e-12
BEND7	0.140576	4.42e-12
FAM125A	0.388174	4.48e-12
NCRNA00095	0.318075	4.48e-12
KIAA1279	-0.479793	4.49e-12
TRIP10	0.30479	4.52e-12
PPP4C	0.277188	4.53e-12
SEPHS1	0.21173	4.56e-12
CHST12	0.46395	4.6e-12
FTSJ1	-0.188223	4.63e-12
DDAH2	0.328189	4.67e-12
HPRT1	-1.06489	4.7e-12
MYOT	0.652018	4.76e-12
GPRASP2	-0.522873	4.76e-12
WWC1	0.463241	4.9e-12
LOC284297	0.156504	4.94e-12
C2orf30	-0.548018	4.94e-12
MAPT	-0.223411	5.09e-12
GSTM3	0.513343	5.12e-12
PROM2	0.325744	5.12e-12
OLA1	-0.161896	5.2e-12
RNF166	0.155445	5.24e-12
LARGE	-0.288054	5.27e-12
LOC648377	0.186767	5.3e-12
DHDDS	-0.195194	5.32e-12
C1orf104	0.13452	5.48e-12
HIGD1A	-0.576513	5.57e-12
TMEM14B	-0.484748	5.61e-12
CSF2RA	0.38383	5.65e-12
ZFP161	0.236488	5.71e-12
SPAG1	0.0802151	5.71e-12
FAM80B	0.327875	5.82e-12
BTN3A1	0.107622	5.9e-12
TNFRSF10D	0.121691	5.92e-12
ACSS2	0.171181	5.93e-12
RAXL1	0.766465	6.03e-12
STS	-0.232121	6.05e-12
FLJ33630	0.213961	6.06e-12
ARID4B	0.351966	6.1e-12
NMNAT2	-0.289761	6.21e-12
LOC388556	0.229083	6.23e-12
LOC652900	-0.556966	6.3e-12
GATAD2A	0.355054	6.4e-12
MTG1	0.190317	6.46e-12
LOC647000	-0.332473	6.69e-12
TCEAL7	-0.426138	6.79e-12
MORC4	0.112747	6.8e-12
C15orf57	-0.157219	6.88e-12
TMEM137	0.788967	6.89e-12
LOC390705	0.0774387	6.92e-12
LOC146517	0.221664	6.94e-12
ARHGAP22	0.371083	6.99e-12
ATP1A3	-0.570937	7.04e-12
GNG13	-0.143665	7.09e-12
KIAA0355	0.273677	7.16e-12
OSBPL10	-0.535263	7.36e-12
ARF5	-0.398158	7.38e-12
PLEKHA7	0.199995	7.46e-12
H2AFY	-0.189014	7.48e-12
MGC12760	0.598937	7.56e-12
ACSS1	0.646422	7.58e-12
ACTR10	-0.601899	7.59e-12
ATP5B	-0.463068	7.73e-12
PARM1	-1.07165	7.75e-12
LOC727948	0.684732	7.78e-12
PKN2	0.349471	7.81e-12
PAWR	0.133686	7.89e-12
RNF144A	0.305225	7.93e-12
C1orf173	-1.01727	7.94e-12
ANAPC13	-0.36153	7.97e-12
SERPINB6	0.25793	7.97e-12
CCDC55	0.287358	8.01e-12
PLCD3	0.420567	8.12e-12
ATP6AP2	-0.715428	8.17e-12
ABHD1	0.215362	8.29e-12
RNF216	0.227565	8.3e-12
KLF2	0.70642	8.44e-12
RQCD1	-0.341488	8.47e-12
LOC729120	0.596205	8.5e-12
NEUROD6	-0.444851	8.51e-12
STMN2	-1.13373	8.51e-12
TCERG1	-0.160635	8.69e-12
KIAA1755	0.158786	8.75e-12
LOC100129365	0.318201	8.75e-12
SNCB	-0.52326	8.9e-12
SYTL4	0.716938	8.96e-12
SRPX2	0.166388	9.02e-12
C13orf1	-0.451143	9.11e-12
MTPN	-0.418884	9.18e-12
RPL15	-0.473485	9.2e-12
PDDC1	0.500482	9.23e-12
CDC2L2	0.709071	9.25e-12
LOC100133692	0.760578	9.28e-12
TUBB	-0.393023	9.31e-12
CCDC151	0.509102	9.38e-12
LOC400174	-0.333763	9.57e-12
RINL	0.29653	9.75e-12
STX12	-0.260145	9.76e-12
TLN2	-0.39539	9.88e-12
SCP2	-0.172225	9.91e-12
TUBB2C	-0.483014	9.99e-12
ASL	0.0980658	1e-11
DDIT4L	0.718586	1.01e-11
ARHGEF10	0.462519	1.03e-11
KCNB2	-0.429758	1.04e-11
ANLN	0.681835	1.04e-11
SST	-0.814397	1.05e-11
ARHGAP17	0.236879	1.05e-11
HN1	-0.511728	1.06e-11
LILRB5	0.104974	1.07e-11
UBIAD1	0.178379	1.09e-11
ENDOG	-0.245676	1.11e-11
B3GNT6	-0.775465	1.13e-11
FLJ25363	0.670464	1.15e-11
CREG2	-0.918649	1.15e-11
RHBDF1	0.524538	1.15e-11
IKZF4	0.284052	1.18e-11
RASAL3	0.327708	1.19e-11
TRIM56	0.475005	1.19e-11
SGIP1	-0.587715	1.2e-11
LOC646675	-0.266303	1.2e-11
KDSR	0.381338	1.21e-11
LOC642197	0.240229	1.22e-11
YWHAZ	-0.390241	1.22e-11
DNAJA2	-0.351198	1.23e-11
AP2A1	-0.348408	1.24e-11
AK1	0.396514	1.24e-11
STAT5A	0.342288	1.26e-11
FBXO16	-0.227178	1.26e-11
NCAPD2	0.303702	1.27e-11
FNTB	0.272755	1.27e-11
SERPINI1	-1.1051	1.27e-11
GLTP	0.484208	1.28e-11
LOC643336	-0.52288	1.29e-11
GOLT1B	-0.490551	1.3e-11
HEY1	-0.197267	1.31e-11
GPT	0.442204	1.31e-11
SNORA70B	0.107651	1.32e-11
PIP5K2B	0.587722	1.32e-11
COX7A2L	-0.335878	1.33e-11
LOC643384	0.25219	1.35e-11
TMCC3	0.216906	1.36e-11
SLC24A6	0.442874	1.39e-11
GLRB	-1.00948	1.4e-11
FOXD1	0.432673	1.43e-11
DDT	-0.299446	1.43e-11
PRR13	-0.0995216	1.44e-11
LRCH4	0.597801	1.44e-11
ELF1	0.388541	1.48e-11
ORC5L	-0.175417	1.48e-11
RAB13	0.696577	1.48e-11
TMEM111	-0.187371	1.51e-11
LOC728105	0.536363	1.52e-11
UBXN2A	0.66461	1.53e-11
LOC100132324	0.350925	1.54e-11
MAP4K4	0.34339	1.55e-11
TBX3	0.143546	1.55e-11
LOC343052	0.0869813	1.59e-11
CRYGS	0.2357	1.63e-11
METTL7B	0.261738	1.64e-11
DYNC1I1	-1.09528	1.64e-11
PI16	0.521808	1.66e-11
TNS3	0.605362	1.66e-11
LILRA2	0.275109	1.67e-11
ANKRD50	-0.265489	1.69e-11
APOO	-0.43932	1.69e-11
PDCD4	0.289083	1.69e-11
FLJ46906	0.6437	1.7e-11
HSCB	0.247843	1.74e-11
TBL1X	0.575029	1.75e-11
GOLT1A	-0.138643	1.77e-11
ANTXR2	0.324745	1.8e-11
SMO	0.359048	1.81e-11
CCDC115	-0.282147	1.85e-11
GSPT2	-0.393821	1.86e-11
PRIC285	0.45551	1.86e-11
HEATR2	0.184716	1.87e-11
PHGDH	0.459832	1.88e-11
TM7SF2	-0.439353	1.88e-11
CDC2L6	0.502755	1.89e-11
SLC12A9	0.439673	1.89e-11
KIAA1107	-0.957361	1.9e-11
ITPR3	0.592469	1.92e-11
HMGA1	-0.116709	1.92e-11
COX5A	-0.381332	1.93e-11
CHCHD6	-0.363154	1.94e-11
GAB3	0.124164	1.95e-11
DDIT4	0.772571	1.99e-11
MFSD10	0.428868	2e-11
ACTR6	-0.415434	2.02e-11
ZNF25	-0.609138	2.1e-11
PTGFRN	-0.254968	2.12e-11
C14orf129	-0.40346	2.13e-11
PSMD5	-0.202914	2.14e-11
FRYL	0.152382	2.16e-11
GOT1	-0.790241	2.17e-11
PRR16	-0.204379	2.19e-11
A2BP1	-0.361533	2.2e-11
BOLA3	-0.305901	2.2e-11
C16orf45	-0.419339	2.23e-11
C8orf58	0.139816	2.23e-11
AP2S1	-0.303563	2.24e-11
GABRA1	-1.10237	2.24e-11
UNC93B1	0.154004	2.27e-11
TM2D2	-0.430118	2.27e-11
PLAU	0.10486	2.3e-11
CYP26B1	-0.769225	2.3e-11
TBR1	-0.542819	2.32e-11
CACNB2	-0.228547	2.38e-11
LOC25845	0.282754	2.42e-11
ARHGAP20	-0.437667	2.44e-11
TM2D3	-0.367241	2.47e-11
UPF2	0.183941	2.49e-11
BRP44	-0.403132	2.52e-11
SLC6A16	0.243378	2.53e-11
KIAA1310	0.209633	2.53e-11
C6orf81	0.106146	2.54e-11
KBTBD4	-0.177166	2.54e-11
FOXO4	0.645012	2.56e-11
LILRB3	0.302276	2.57e-11
ASPRV1	0.179519	2.58e-11
VDAC1	-0.647105	2.62e-11
ARHGEF6	0.406005	2.63e-11
NDUFB5	-0.450297	2.63e-11
CLTCL1	0.0551774	2.68e-11
LOC100129608	0.228618	2.69e-11
ATP6V1B2	-0.671192	2.7e-11
COX10	-0.222748	2.72e-11
PFKFB4	0.373096	2.73e-11
MECP2	-0.32214	2.76e-11
FUK	0.370357	2.8e-11
C8orf37	0.372575	2.83e-11
IGFBP5	0.441302	2.91e-11
YTHDF2	-0.369913	2.92e-11
C16orf75	-0.257422	2.95e-11
DOCK6	0.35035	2.95e-11
DTD1	-0.288467	2.98e-11
ZBTB42	0.411434	2.98e-11
LOC100130557	0.26806	2.98e-11
GPI	-0.483331	2.99e-11
GGTLC1	0.072122	3.01e-11
CLTC	-0.498728	3.03e-11
PCF11	0.261288	3.03e-11
MAT2A	0.336938	3.04e-11
EML3	0.695215	3.04e-11
LRRC32	0.65735	3.06e-11
OPA1	-0.474132	3.07e-11
PPP3CA	-0.594102	3.12e-11
RAB6A	-0.493929	3.12e-11
NPFF	0.217137	3.14e-11
SDHB	-0.362358	3.15e-11
GAS2L3	0.261239	3.17e-11
ATAD1	-0.362201	3.18e-11
ASAP3	0.517476	3.19e-11
CGNL1	0.56709	3.21e-11
SLC35B1	-0.262868	3.22e-11
SNX10	-0.865537	3.25e-11
LOC100130511	-0.54313	3.26e-11
RPA3	-0.408905	3.26e-11
ZNF222	-0.167055	3.31e-11
TTC31	0.252732	3.32e-11
MS4A14	0.198955	3.33e-11
PTP4A2	0.218654	3.33e-11
PCSK5	0.24283	3.33e-11
NOTCH4	0.402702	3.37e-11
LPAR4	0.3348	3.37e-11
PSMG1	-0.505072	3.38e-11
FES	0.331998	3.41e-11
DNAJB9	-0.335647	3.46e-11
PTH2R	-0.496858	3.48e-11
MOBKL3	-0.512835	3.48e-11
PHF14	-0.246778	3.49e-11
C17orf58	-0.237123	3.51e-11
C18orf10	-0.462244	3.54e-11
MRPS27	-0.281193	3.61e-11
BRPF1	0.277185	3.62e-11
TTC7B	-0.326181	3.63e-11
AP1S1	-0.227435	3.67e-11
SCN3B	-0.617707	3.69e-11
IGF1	-0.119461	3.71e-11
SFMBT2	0.813445	3.72e-11
LOC653496	0.383601	3.78e-11
C9orf114	0.49559	3.79e-11
LOC441066	0.435147	3.79e-11
U2AF2	0.1233	3.8e-11
TCTEX1D2	-0.4796	3.8e-11
PIGX	0.627304	3.82e-11
MTIF2	0.127999	3.83e-11
SYNC1	0.341004	3.84e-11
RCAN2	-0.725678	3.84e-11
DAB2	0.296325	3.86e-11
TTC38	0.435743	3.87e-11
TSGA14	-0.516553	3.97e-11
TMEM106A	0.707596	4.01e-11
MTX2	-0.345444	4.05e-11
FZD9	0.670771	4.06e-11
ITGB8	0.254929	4.08e-11
RTN1	-0.807952	4.08e-11
REPIN1	0.112123	4.11e-11
PAK1	-0.908476	4.15e-11
SART1	0.272572	4.17e-11
NGRN	-0.34606	4.19e-11
NDUFV2	-0.300137	4.37e-11
NEU1	-0.266989	4.37e-11
IMP3	-0.316206	4.4e-11
SFRS8	0.227039	4.47e-11
RNFT2	-0.233044	4.5e-11
FAM175A	0.511721	4.52e-11
FH	-0.386536	4.57e-11
ARF4	-0.36197	4.58e-11
LOC441155	0.155616	4.64e-11
MTMR12	-0.304393	4.66e-11
TBX2	0.451728	4.72e-11
PODN	0.376791	4.74e-11
KIAA0513	-0.563845	4.76e-11
PTH1R	0.497538	4.78e-11
MGAT5B	-0.161079	4.79e-11
LRP6	0.158334	4.81e-11
SFRS1	0.205865	4.86e-11
NUPR1	0.557905	4.88e-11
ESRRAP2	0.336059	4.97e-11
MOAP1	-0.724238	5.04e-11
LOC646345	-0.312497	5.06e-11
NASP	0.161063	5.12e-11
C19orf64	0.155188	5.12e-11
LOC402560	0.327759	5.18e-11
CDK5RAP2	0.233797	5.25e-11
TOB2	0.273948	5.31e-11
RANBP1	-0.272469	5.39e-11
COG5	-0.135562	5.42e-11
NPTN	-0.538642	5.46e-11
LOC100133895	0.263014	5.53e-11
GABRG2	-0.978251	5.54e-11
CCDC109A	-0.222715	5.59e-11
KLHDC5	-0.323453	5.59e-11
STAG3L3	0.486583	5.6e-11
RNU6-1	0.418027	5.68e-11
LOC652258	0.0930492	5.68e-11
CLDN15	0.16834	5.69e-11
TP53INP1	0.332282	5.75e-11
AHR	0.19398	5.79e-11
CTRL	0.212903	5.8e-11
LOC390557	0.258751	5.85e-11
HSPB2	0.352275	5.92e-11
RICS	-0.645363	5.96e-11
ACTB	-0.626573	6.04e-11
SYP	-0.952004	6.06e-11
SLC25A29	0.332297	6.11e-11
STAMBPL1	-0.660819	6.12e-11
DGAT1	0.310589	6.13e-11
BEXL1	-0.239664	6.16e-11
WASL	-0.453212	6.16e-11
LOC100128403	-0.904125	6.19e-11
LOC401002	-0.34635	6.2e-11
LOC401321	0.378562	6.21e-11
CALY	-0.671034	6.23e-11
MTRF1L	0.231659	6.25e-11
NSUN5	0.207584	6.28e-11
DPYSL3	0.312651	6.33e-11
OGDHL	-0.350872	6.4e-11
ZNF148	0.582933	6.56e-11
SPEN	0.288201	6.58e-11
SCG2	-0.955233	6.65e-11
LRRC17	-0.0855331	6.65e-11
MAP3K5	0.338815	6.69e-11
DEF6	0.235881	6.7e-11
ATP6V1F	-0.24255	6.72e-11
SLC16A12	0.101242	6.74e-11
TOMM20	-0.647649	6.75e-11
KIAA0194	0.195838	6.75e-11
MTHFD1	-0.145105	6.94e-11
PSMA5	-0.368305	6.96e-11
NELL1	-0.949514	7.1e-11
COBL	0.267551	7.14e-11
PARP14	0.310768	7.16e-11
LOC147670	-0.247553	7.29e-11
GPER	0.492464	7.3e-11
FLJ38717	0.799038	7.37e-11
TUBA1B	-0.29361	7.46e-11
SEMA6A	0.329133	7.61e-11
NOL12	0.347435	7.69e-11
TSPO	0.268653	7.71e-11
NECAP1	-0.669259	7.92e-11
PAK7	-0.296688	7.97e-11
LOC407835	-0.23194	7.98e-11
DRG1	-0.31252	8.04e-11
WBP2	-0.306551	8.11e-11
RUFY1	0.0872311	8.17e-11
GPSM1	0.114607	8.2e-11
C16orf91	-0.200791	8.35e-11
TNFAIP8	0.0638438	8.48e-11
C17orf85	0.246742	8.48e-11
C10orf85	0.228909	8.68e-11
FANCC	0.109826	8.79e-11
WDR45	0.0900946	8.84e-11
SHROOM1	0.22109	8.85e-11
GAL3ST4	0.409463	8.86e-11
SYAP1	0.620169	8.87e-11
C19orf2	0.470322	8.9e-11
KIAA0114	0.276276	8.93e-11
NEK6	0.412712	8.94e-11
PPP3CB	-0.706293	8.95e-11
LOC647606	0.170358	8.96e-11
BCL7A	-0.0840302	8.97e-11
CORT	-0.193076	9.05e-11
GLTSCR2	0.242523	9.33e-11
KIAA1958	0.468344	9.38e-11
KLHL35	-0.421546	9.64e-11
CDC42BPA	0.367209	9.67e-11
MUC1	0.34246	9.72e-11
RIPK1	0.216572	9.8e-11
SMARCC1	0.370521	9.81e-11
LOC646044	0.31536	9.81e-11
NUDT6	-0.0733059	9.81e-11
C21orf131	0.377207	9.86e-11
CCDC149	0.25208	9.89e-11
LOC286512	-0.518751	1e-10
STARD8	0.489925	1.01e-10
C9orf21	0.160534	1.01e-10
SYT1	-1.42058	1.01e-10
DCLK1	-0.828177	1.02e-10
PKIA	-0.292411	1.05e-10
RAB8A	0.204977	1.05e-10
LOC388588	0.194672	1.05e-10
KLF15	0.440399	1.06e-10
HLA-DMA	0.560438	1.06e-10
SLC39A1	0.387354	1.06e-10
PNKD	-0.234016	1.06e-10
UHRF1BP1L	-0.132767	1.07e-10
TBC1D9B	0.245624	1.08e-10
RPS16	0.216282	1.08e-10
FLAD1	0.165594	1.08e-10
OLFM3	-0.633427	1.08e-10
RASSF4	0.407289	1.08e-10
EEF2K	0.361408	1.09e-10
CALML4	0.0843132	1.1e-10
MIF4GD	0.268804	1.1e-10
DIRAS2	-1.03109	1.1e-10
FBXL2	-0.620631	1.11e-10
TJAP1	0.487641	1.11e-10
NUBPL	0.661683	1.11e-10
PAN2	0.324308	1.11e-10
LOC650494	-0.2874	1.12e-10
LOC648732	0.200426	1.13e-10
PCDH20	-0.581582	1.14e-10
FGF12	-0.358799	1.14e-10
TRIM9	-0.214069	1.14e-10
LRRCC1	0.214848	1.15e-10
LOC401152	0.497767	1.15e-10
CARD9	0.265434	1.15e-10
DCTPP1	-0.250195	1.15e-10
LOC440731	0.258675	1.16e-10
LRRC49	-0.441769	1.16e-10
THNSL1	-0.301505	1.16e-10
ATP6V1H	-0.365535	1.17e-10
LOC100133163	0.49059	1.17e-10
FLJ23584	0.212942	1.2e-10
SLC6A17	-0.544818	1.22e-10
YBX1	0.490788	1.22e-10
C20orf3	-0.33375	1.24e-10
RABGAP1L	0.193173	1.26e-10
TMX3	-0.57727	1.26e-10
PCCB	-0.236633	1.26e-10
SEH1L	-0.350718	1.27e-10
CAP2	-1.05129	1.27e-10
GRAMD1A	0.308327	1.28e-10
MPST	0.139192	1.29e-10
PLCG1	0.283004	1.3e-10
ITFG1	-0.476016	1.3e-10
U2AF1L2	0.488801	1.3e-10
FLJ45032	-0.0680713	1.31e-10
UBA7	0.429944	1.32e-10
FAM54A	-0.102851	1.32e-10
COPS4	-0.530979	1.34e-10
MKRN1	0.148723	1.34e-10
NRXN1	-0.310933	1.35e-10
LOC642367	0.222455	1.35e-10
IRF7	0.20678	1.35e-10
LOC100130053	0.676357	1.36e-10
RIMBP2	-0.753059	1.36e-10
CDK10	0.20737	1.37e-10
COPG	-0.362238	1.38e-10
SCN1B	-0.206667	1.38e-10
WSCD1	0.471488	1.39e-10
TNFSF14	0.354305	1.39e-10
ZNF234	0.25042	1.4e-10
ZC3H12C	0.318972	1.4e-10
PCMT1	-0.500386	1.41e-10
BANP	0.497216	1.42e-10
WRB	-0.497564	1.42e-10
SLC4A11	0.393767	1.42e-10
NOL4	-0.440721	1.44e-10
LPPR4	-0.81386	1.45e-10
TAGLN3	-0.859242	1.46e-10
DIRAS1	-0.290982	1.46e-10
CPSF1	0.39162	1.46e-10
MGC3731	0.268774	1.46e-10
LRRC37B2	0.439291	1.47e-10
LOC341315	0.358461	1.47e-10
TIGD5	0.228773	1.48e-10
PRKCB1	-0.807625	1.48e-10
PDPN	0.223856	1.52e-10
LOC642033	0.510475	1.52e-10
CHST1	-0.400575	1.53e-10
MTTP	0.255239	1.54e-10
CRTAP	0.104131	1.54e-10
MGC42367	-0.697585	1.55e-10
SSBP3	-0.382951	1.56e-10
TSPYL1	-0.893725	1.56e-10
LOC645515	0.168356	1.56e-10
LOC100131096	0.533043	1.56e-10
RUNDC2C	0.707389	1.58e-10
INVS	0.0841993	1.61e-10
GLI1	0.152865	1.61e-10
RN7SK	0.61552	1.62e-10
LOC729970	0.293064	1.63e-10
EIF2C2	0.60559	1.63e-10
LOC391532	-0.219466	1.64e-10
GALNS	0.132216	1.65e-10
DDX10	-0.353812	1.65e-10
TRIM5	0.108516	1.66e-10
ALKBH1	-0.133227	1.66e-10
ZCCHC12	-0.902509	1.67e-10
PTDSS1	-0.423713	1.68e-10
PLK2	-0.330491	1.68e-10
GBGT1	0.203533	1.69e-10
ZNF598	0.123961	1.7e-10
HCCS	-0.256712	1.71e-10
MED10	-0.250324	1.71e-10
OTOS	0.246192	1.72e-10
MPP1	-0.293616	1.73e-10
FLJ42709	-0.326891	1.74e-10
C2orf55	-0.631921	1.74e-10
PAK2	0.206784	1.74e-10
DYNLT3	-0.367019	1.76e-10
PDE9A	0.197437	1.76e-10
LOC100130906	0.160521	1.78e-10
ATP2B2	-0.378004	1.78e-10
FAM164C	0.186818	1.79e-10
LYL1	0.568869	1.79e-10
POMGNT1	0.287854	1.8e-10
ZNF462	0.522044	1.82e-10
GRIN2A	-0.431699	1.83e-10
RRBP1	0.445322	1.84e-10
LOC146909	0.0895508	1.84e-10
SLC26A6	0.223698	1.85e-10
MRPL2	-0.440622	1.86e-10
L1CAM	-0.50223	1.87e-10
SLC35A2	-0.0723149	1.88e-10
TNFRSF10B	0.143996	1.89e-10
GSDMB	0.39064	1.89e-10
JMJD8	0.329947	1.92e-10
RPL13L	0.36671	1.92e-10
SCAF1	-0.351352	1.93e-10
LOC439953	-0.427382	1.94e-10
ALPP	0.494471	1.96e-10
CCDC101	0.210074	1.97e-10
WBP5	0.343025	1.97e-10
LOC729389	0.454009	1.98e-10
POLD1	0.119886	1.98e-10
ZDHHC8P	0.258408	1.99e-10
WDR61	-0.417785	1.99e-10
EID2	-0.582174	1.99e-10
TCEAL6	-0.598612	2.01e-10
ABI3BP	0.177517	2.01e-10
KCNK6	0.148213	2.02e-10
RASGRP3	0.524878	2.04e-10
C6orf66	-0.241198	2.05e-10
IL28RA	0.178529	2.05e-10
THOC7	-0.442136	2.06e-10
ARMC3	0.192982	2.07e-10
CAPRIN1	-0.253738	2.07e-10
ANKRD57	0.342247	2.08e-10
COASY	0.230046	2.1e-10
B3GALNT1	-0.324186	2.11e-10
COL11A1	0.126116	2.11e-10
LOC401622	0.389434	2.12e-10
C12orf35	0.213676	2.15e-10
CDK6	0.263741	2.16e-10
COPG2IT1	-0.770596	2.17e-10
ACSF2	0.369374	2.17e-10
FLJ42562	-0.185931	2.18e-10
ZNHIT3	-0.137319	2.19e-10
EIF4EBP3	0.0884095	2.19e-10
LETMD1	-0.285627	2.22e-10
FAU	0.230192	2.22e-10
B3GALTL	0.30356	2.22e-10
NUDT1	0.195692	2.23e-10
SLC16A9	0.707945	2.25e-10
MFNG	0.363778	2.25e-10
TMEM178	-0.637328	2.27e-10
LOC728855	0.224926	2.27e-10
STAG3L2	0.448352	2.27e-10
FLJ46309	0.180087	2.28e-10
EDA	0.0400133	2.29e-10
CCDC49	0.19327	2.3e-10
CDAN1	0.106201	2.31e-10
RAP1GDS1	-0.398708	2.32e-10
KIAA0090	-0.252677	2.33e-10
MFSD5	0.158601	2.33e-10
FGF13	-0.0484548	2.36e-10
RNF208	-0.137618	2.37e-10
GRINA	-0.622559	2.38e-10
IER2	0.147807	2.39e-10
SCG5	-0.712129	2.41e-10
EFCBP1	-1.09178	2.42e-10
NPNT	0.0999932	2.43e-10
PRKD3	0.128916	2.44e-10
FKBP1B	-0.283025	2.45e-10
UBLCP1	-0.502291	2.46e-10
LOC388707	0.167379	2.47e-10
LOC100132856	-0.340402	2.49e-10
GAD1	-0.357466	2.49e-10
MRPL21	-0.175253	2.5e-10
ANTXR1	0.15825	2.5e-10
LILRB1	0.160282	2.53e-10
ZNF32	0.0890305	2.53e-10
ATPAF1	-0.332007	2.55e-10
SCNN1D	0.511149	2.55e-10
XK	-0.614654	2.56e-10
PIAS4	0.569261	2.6e-10
PTPN11	0.226173	2.6e-10
MORC2	0.165693	2.62e-10
ZNF514	0.268924	2.63e-10
PLEKHO2	0.434062	2.63e-10
ABCC12	-0.364452	2.64e-10
ADPRHL1	-0.110465	2.64e-10
AMN1	-0.370174	2.64e-10
CD82	0.326844	2.68e-10
NEFM	-1.12307	2.73e-10
CNKSR3	0.385425	2.74e-10
MYT1L	-0.893911	2.75e-10
FZD2	0.175339	2.75e-10
C14orf156	-0.417668	2.76e-10
C1orf128	-0.477193	2.77e-10
VCAN	0.572952	2.8e-10
C1orf165	-0.284849	2.81e-10
MRAP2	-0.214043	2.82e-10
C13orf31	0.423673	2.85e-10
PRKCB	-0.666516	2.85e-10
TFPI	0.187998	2.85e-10
ELAVL4	-0.691473	2.87e-10
LDB2	-0.793054	2.87e-10
EPS15	-0.331543	2.87e-10
MOCS3	-0.121747	2.88e-10
LOC285550	-0.410126	2.89e-10
NFATC1	0.0486371	2.9e-10
REEP1	-0.659715	2.93e-10
PTPRU	0.295331	2.95e-10
TK2	0.125663	2.99e-10
DDX27	0.779019	3e-10
PCDHB19P	0.569892	3.01e-10
EEF1E1	-0.251703	3.04e-10
IRF1	0.326733	3.06e-10
BDNF	-0.0742574	3.06e-10
NOTCH2NL	0.171128	3.07e-10
ZNF326	0.150749	3.11e-10
EGLN2	0.203636	3.11e-10
SH3PXD2A	0.38786	3.12e-10
TTC19	-0.4002	3.14e-10
KCTD7	0.316672	3.14e-10
PTTG3P	-0.214135	3.16e-10
LOC650832	0.456803	3.18e-10
LOC728183	0.0678834	3.18e-10
GDF10	-0.311788	3.18e-10
ERGIC1	0.236675	3.2e-10
FEZ2	-0.303394	3.2e-10
EHD3	-0.309783	3.22e-10
LOC644092	0.111601	3.23e-10
TMEM132D	-0.56854	3.26e-10
SDHAP2	0.542838	3.26e-10
RXRA	0.493825	3.3e-10
ARMCX5	-0.368432	3.34e-10
INHBB	0.392937	3.36e-10
DACH2	-0.748173	3.36e-10
MAGEE1	-0.535966	3.37e-10
ADARB2	0.476474	3.41e-10
RHOC	0.505544	3.43e-10
SRRM2	0.262489	3.44e-10
HINT1	-0.57956	3.45e-10
LOC653158	0.634639	3.46e-10
DEFB108B	0.0557907	3.47e-10
LOC284023	0.374911	3.49e-10
C7orf44	-0.403731	3.5e-10
SOX13	0.393798	3.5e-10
ETS1	0.357416	3.5e-10
GPR4	0.520793	3.5e-10
ZBED1	0.315276	3.51e-10
LOC400446	0.593818	3.56e-10
TIMELESS	0.161585	3.58e-10
LOC100134711	0.222006	3.59e-10
DSTN	-0.267232	3.6e-10
HMBOX1	0.349729	3.61e-10
TCEA3	0.342737	3.61e-10
ARHGEF11	-0.117186	3.61e-10
MTERFD1	-0.257365	3.63e-10
KTI12	-0.164433	3.64e-10
TXNDC16	-0.241131	3.66e-10
TMEM189	0.216054	3.69e-10
MAP2K3	0.0820973	3.69e-10
ST7	0.118905	3.71e-10
LOC100133576	0.0724347	3.71e-10
LMTK2	-0.212003	3.74e-10
SNRPN	-0.459491	3.75e-10
MOXD1	-0.384208	3.76e-10
MBOAT1	0.0610359	3.77e-10
LOC554203	0.338807	3.78e-10
CITED2	-0.477735	3.78e-10
S100PBP	0.0937286	3.78e-10
LOC399942	-0.377308	3.8e-10
PPEF1	-0.250863	3.82e-10
SRP68	-0.166761	3.84e-10
KCNF1	-0.393935	3.84e-10
LOC132241	0.295815	3.85e-10
KIAA0649	0.258319	3.86e-10
LOC100129905	0.475295	3.86e-10
MAL2	-0.967011	3.86e-10
CLK3	0.271966	3.9e-10
BASP1	-0.615476	3.92e-10
CYP4X1	-0.421772	3.93e-10
PPP3R1	-0.747657	4.02e-10
ZNF609	0.236537	4.05e-10
POLH	0.125046	4.09e-10
BCAN	0.254504	4.11e-10
RUNDC1	-0.415744	4.14e-10
DOLK	-0.184676	4.14e-10
VAT1L	-0.487307	4.15e-10
RNF130	0.400271	4.16e-10
RWDD2A	-0.372224	4.16e-10
DLC1	0.736746	4.2e-10
PJA1	-0.239331	4.28e-10
LZIC	0.375565	4.3e-10
TADA1L	-0.456413	4.32e-10
KRCC1	0.58768	4.35e-10
THOC2	0.479299	4.46e-10
MFAP3L	0.138278	4.51e-10
HSD11B2	0.138248	4.53e-10
GABPB2	0.138574	4.56e-10
PCDH7	-0.211185	4.57e-10
LOC727896	0.106284	4.58e-10
GABRA6	-0.168242	4.58e-10
SLITRK4	-0.739372	4.61e-10
WDR40A	0.245823	4.61e-10
LOC728452	0.436139	4.62e-10
LOC90113	-0.341074	4.63e-10
C21orf58	0.152034	4.63e-10
COX19	0.69826	4.68e-10
ANO3	-0.815097	4.68e-10
RAB31	0.445688	4.69e-10
LOC730052	-0.245385	4.7e-10
LOC100131582	0.144218	4.71e-10
EPHA10	-0.108509	4.71e-10
NETO2	-0.514534	4.72e-10
PDCD6	-0.35916	4.8e-10
ZMYND15	0.28424	4.82e-10
LOC100130503	0.149922	4.82e-10
MRPL1	-0.300534	4.84e-10
WAPAL	0.120443	4.85e-10
PSMB2	-0.24911	4.86e-10
SFRS13B	-0.273591	4.89e-10
PTPRO	-0.516955	4.89e-10
C20orf12	-0.18292	4.9e-10
B4GALT6	-0.531366	4.9e-10
ADCY8	0.223264	4.91e-10
AASDHPPT	-0.705355	4.95e-10
AADACL1	-0.505923	4.98e-10
NAP1L2	-0.713003	5.01e-10
TTC17	0.307036	5.06e-10
C6orf111	0.284289	5.08e-10
FLJ35390	0.483068	5.11e-10
NKIRAS1	-0.41446	5.14e-10
GPM6A	-0.455482	5.16e-10
EAF1	-0.31001	5.18e-10
ZNF532	0.234871	5.19e-10
SSFA2	0.335161	5.2e-10
TAX1BP3	0.446542	5.21e-10
BNC2	0.112413	5.24e-10
KIAA1751	0.162069	5.25e-10
VISA	0.183551	5.26e-10
LOC642995	0.0544385	5.37e-10
CRTC3	0.352175	5.37e-10
CCDC41	-0.160493	5.38e-10
PNMA2	-0.869418	5.38e-10
ACSS3	0.25172	5.38e-10
NXNL1	0.299874	5.42e-10
NAP1L3	-0.994657	5.45e-10
NUDT11	-0.767562	5.45e-10
RBP4	-0.238163	5.45e-10
TXNDC9	-0.370542	5.47e-10
P2RX4	0.155844	5.54e-10
LOC100130353	0.447729	5.54e-10
LOC728324	-0.315238	5.55e-10
ZNHIT6	0.23882	5.59e-10
BEX4	-0.748723	5.6e-10
VSTM2L	-0.44333	5.63e-10
LOC646808	0.308949	5.63e-10
PLXND1	0.278656	5.64e-10
GNA14	-0.262028	5.65e-10
TSPAN13	-1.04569	5.66e-10
LANCL2	-0.368727	5.74e-10
HIRIP3	0.406287	5.79e-10
ATP2B3	-0.376595	5.79e-10
C17orf63	-0.194988	5.8e-10
STX1A	-0.849423	5.82e-10
LOC286208	0.381771	5.84e-10
LRP5	0.282569	5.85e-10
IFI27L2	0.439094	5.88e-10
ZNF365	-0.20535	5.9e-10
TEAD3	0.136296	5.91e-10
ZDHHC23	-0.495456	5.93e-10
KCND1	0.112307	6.01e-10
SRPR	-0.294318	6.07e-10
BNIPL	0.0972662	6.07e-10
TICAM2	0.298967	6.09e-10
TRMT5	-0.220759	6.09e-10
GPRC5B	0.395981	6.1e-10
FANCF	-0.225209	6.17e-10
LOC85389	0.228577	6.27e-10
FLNC	0.626739	6.29e-10
LOC653344	0.408933	6.31e-10
AGK	-0.453304	6.33e-10
INO80	0.102162	6.39e-10
SLC9A6	-0.319353	6.42e-10
RAB3GAP2	-0.311083	6.45e-10
POP7	-0.28049	6.47e-10
GRPEL2	-0.288136	6.48e-10
ARHGEF9	-0.332144	6.54e-10
SMYD3	-0.371458	6.6e-10
NBEA	-0.575143	6.61e-10
LYRM7	-0.245215	6.62e-10
RPS6KA1	0.19833	6.75e-10
LOC642678	0.387556	6.77e-10
ZNF395	0.378842	6.8e-10
KIAA1202	0.172355	6.87e-10
LEMD2	0.337464	6.89e-10
BOC	0.163909	6.99e-10
EXOC1	-0.202315	7.01e-10
GCGR	0.0661209	7.01e-10
PAPOLA	0.462516	7.03e-10
PAIP1	-0.116305	7.06e-10
ERH	-0.269581	7.12e-10
C6orf154	-0.218152	7.14e-10
MFGE8	0.526353	7.28e-10
HABP4	-0.255013	7.29e-10
LOC100134100	0.211671	7.37e-10
MUTYH	0.276161	7.38e-10
CDK5R1	-0.679932	7.41e-10
LOC728873	0.553243	7.47e-10
LOC650132	0.137875	7.48e-10
PIK3R2	0.319592	7.52e-10
TCEA1	0.385691	7.62e-10
DDX25	-0.343744	7.63e-10
ZYG11B	-0.310671	7.7e-10
LRRTM3	-0.178076	7.74e-10
C1orf59	-0.516926	7.76e-10
PREPL	-0.866216	7.79e-10
CHDH	0.259866	7.89e-10
PSMD14	-0.380592	8.01e-10
KCTD11	0.167925	8.07e-10
GABARAPL2	-0.315572	8.11e-10
ELMO1	-0.191371	8.14e-10
RDH5	0.265224	8.18e-10
LBR	0.1136	8.24e-10
NPTX1	-0.343763	8.25e-10
TCEB1	-0.216604	8.28e-10
ELMOD1	-0.876928	8.29e-10
PXN	0.208359	8.36e-10
C16orf63	-0.206031	8.39e-10
GPT2	0.434725	8.5e-10
MAPKAPK2	0.180847	8.54e-10
IGF2BP2	0.286778	8.56e-10
C3orf62	0.128559	8.6e-10
LOC642393	0.173056	8.63e-10
ZNF516	0.0777945	8.69e-10
LOC650157	-0.183579	8.73e-10
AGPAT1	-0.110469	8.75e-10
MICAL2	-0.562335	8.85e-10
DCLRE1C	0.301689	8.89e-10
MIR30C2	0.317875	8.9e-10
IRAK2	0.291459	8.96e-10
ITGA11	0.0786999	9.03e-10
C10orf104	0.309224	9.09e-10
WFS1	0.434845	9.14e-10
RGL3	0.283864	9.15e-10
TSC22D1	-0.321242	9.22e-10
TRPT1	0.180577	9.4e-10
PFTK1	-0.55107	9.4e-10
LOC727900	-0.0895829	9.49e-10
ANKRD19	-0.451844	9.53e-10
PTK2B	-0.257476	9.54e-10
PPT1	-0.371936	9.55e-10
EDG4	0.196572	9.55e-10
ASCL1	0.496089	9.69e-10
ZDHHC11	0.134609	9.78e-10
COPZ2	0.11261	9.82e-10
GABRB2	-0.0795865	9.84e-10
ZNF397	0.262531	9.86e-10
C2CD2	0.227456	9.88e-10
KLKB1	0.352708	9.97e-10
C16orf35	0.146996	1e-09
ANKIB1	0.229014	1.01e-09
LOC652164	0.0955054	1.02e-09
CDR2L	0.408713	1.03e-09
RASGRP2	0.0998863	1.03e-09
ZNF214	-0.0975517	1.03e-09
AADACL4	0.0819776	1.03e-09
SIX5	0.441938	1.03e-09
IDS	-0.268392	1.04e-09
LOC100132228	0.11016	1.04e-09
SNHG6	0.34714	1.04e-09
UNKL	0.0856398	1.04e-09
LOC645466	0.362809	1.05e-09
FGD5	0.258978	1.06e-09
IGDCC3	0.275021	1.07e-09
NHP2L1	-0.173749	1.08e-09
CABYR	-0.174412	1.08e-09
NFIB	0.256384	1.09e-09
LOC728537	0.348926	1.09e-09
CRIP1	0.385872	1.1e-09
CTDSP1	0.252008	1.12e-09
PIGZ	-0.273875	1.12e-09
YPEL5	-0.557565	1.12e-09
SPATA13	0.31658	1.13e-09
FXR1	0.178821	1.13e-09
WWOX	0.17602	1.14e-09
ROBO2	-0.192232	1.14e-09
TOX2	-0.233307	1.15e-09
ASCC2	0.391002	1.15e-09
KCNA4	-0.222323	1.15e-09
TBCC	-0.229987	1.15e-09
CPNE4	-0.760079	1.16e-09
SIRT1	0.212002	1.16e-09
CPLX1	-0.67501	1.17e-09
LOC387693	0.443131	1.18e-09
FGD3	0.28201	1.18e-09
NR2F1	0.505535	1.19e-09
C2orf32	-0.493637	1.19e-09
PLIN5	0.577228	1.2e-09
RGL2	0.262386	1.22e-09
TMEM130	-0.5778	1.23e-09
OGFOD1	-0.131816	1.23e-09
PPARBP	0.230164	1.24e-09
PHYH	-0.172877	1.25e-09
PLA2G2D	0.345731	1.25e-09
SORBS2	-0.217287	1.25e-09
JAZF1	-0.586473	1.25e-09
ZNF513	0.160411	1.26e-09
PRNP	-0.647316	1.26e-09
ADAM32	-0.0645207	1.28e-09
BAZ2B	0.349759	1.28e-09
TGOLN2	-0.241848	1.29e-09
FAM174A	-0.290691	1.3e-09
LOC100133019	0.682346	1.3e-09
SLC20A1	-0.343377	1.31e-09
HERC5	0.431737	1.32e-09
PNPT1	0.228313	1.32e-09
AKNAD1	0.189983	1.34e-09
UBQLN1	-0.334261	1.35e-09
GPRASP1	-0.377302	1.36e-09
ILVBL	0.21593	1.37e-09
LOC100128007	0.171718	1.38e-09
TUSC3	-0.40207	1.38e-09
C2CD2L	-0.211728	1.39e-09
LOC728640	0.263188	1.39e-09
LOC646990	0.0685823	1.39e-09
DOCK1	0.434989	1.4e-09
RNF34	-0.0712191	1.4e-09
RBM33	0.356878	1.41e-09
MLXIPL	0.391035	1.41e-09
DCTN6	-0.214853	1.42e-09
ATP1A1	-0.603684	1.42e-09
ZNF215	-0.176847	1.44e-09
BAGE5	0.341298	1.44e-09
CECR7	0.331664	1.45e-09
EVI1	0.409511	1.45e-09
TAF1C	0.14571	1.46e-09
ZCCHC14	0.234518	1.46e-09
TAF4	0.233238	1.47e-09
HSD17B7	0.421284	1.48e-09
LOC648708	0.0841685	1.48e-09
ANXA2	0.219938	1.49e-09
RAB1B	-0.250223	1.49e-09
GYG2	0.173293	1.5e-09
CDO1	-0.434685	1.51e-09
WBSCR19	0.105985	1.52e-09
SRP72	-0.263933	1.52e-09
LOC100129566	-0.202586	1.53e-09
GABRA2	-0.595826	1.53e-09
DDX24	-0.544699	1.54e-09
TMEM220	0.0700141	1.54e-09
ADRA2B	0.160691	1.54e-09
C6orf61	0.139531	1.54e-09
ZNF526	0.361109	1.55e-09
CHRM1	-0.452686	1.56e-09
ZNF430	0.131487	1.56e-09
SKAP2	-0.268886	1.56e-09
PKHD1L1	0.0610598	1.56e-09
LOC729558	0.120768	1.57e-09
PPA2	0.20958	1.57e-09
MSR1	0.0709947	1.58e-09
HCN1	-0.239673	1.58e-09
APLNR	0.979606	1.58e-09
LOC100130298	0.109744	1.58e-09
SERBP1	0.326237	1.59e-09
CASP2	0.0884182	1.59e-09
PRPF31	0.225853	1.6e-09
ZNF230	-0.154786	1.6e-09
STAC2	-0.40919	1.61e-09
ADAM23	-0.442051	1.62e-09
SPC24	0.526753	1.62e-09
SRD5A1	-0.23595	1.63e-09
NIF3L1	-0.355133	1.63e-09
LOC90586	0.184989	1.64e-09
SOSTDC1	-0.269961	1.64e-09
DGUOK	-0.165404	1.64e-09
PLXNA3	0.278337	1.64e-09
LOC440145	-0.29607	1.64e-09
SGK3	0.244495	1.64e-09
LOC644596	-0.249672	1.65e-09
ZBTB46	0.347939	1.65e-09
SDAD1	-0.20906	1.66e-09
LPHN1	-0.417806	1.66e-09
RAB43	0.0609982	1.67e-09
ABCB7	0.473706	1.68e-09
NUDT21	-0.317699	1.68e-09
ZNF672	0.397666	1.69e-09
ARVCF	0.144756	1.69e-09
FOXJ3	-0.251492	1.69e-09
CLEC4G	-0.17472	1.7e-09
LOC339879	0.863071	1.7e-09
TUSC2	-0.190795	1.71e-09
PNMAL1	-0.81413	1.72e-09
NFATC4	0.0854452	1.73e-09
LMBR1	-0.441912	1.74e-09
BRWD1	-0.194323	1.74e-09
CD63	0.314685	1.76e-09
KIAA1160	0.0911658	1.76e-09
ZNF688	0.248501	1.79e-09
ISCA1	-0.479297	1.79e-09
THAP10	-0.439901	1.79e-09
ABL1	0.170983	1.79e-09
ATL1	-0.588166	1.8e-09
TRIP6	0.429848	1.81e-09
LOC728678	0.302729	1.81e-09
GGCT	-0.335597	1.81e-09
CLCN5	-0.0808443	1.82e-09
P704P	-0.115994	1.83e-09
NKX2-2	0.426948	1.85e-09
IL10	0.202001	1.85e-09
NPM2	-0.342909	1.86e-09
LOC100129086	-0.553466	1.86e-09
MAK16	-0.28478	1.9e-09
MGRN1	-0.457137	1.9e-09
RUNDC3A	-0.460871	1.91e-09
PLEKHM2	0.403559	1.91e-09
BSDC1	0.285997	1.91e-09
YWHAB	-0.40539	1.92e-09
ZIK1	-0.109191	1.92e-09
TUBB3	-0.573165	1.92e-09
TCAP	0.35549	1.93e-09
PNMA1	-0.594216	1.93e-09
CD83	-0.401982	1.93e-09
RIN2	0.430889	1.95e-09
ATP5A1	-0.546167	1.96e-09
SUPT4H1	-0.256597	1.98e-09
CD47	-0.513976	1.99e-09
ZNF773	0.406364	1.99e-09
NGFRAP1	-0.237029	2e-09
HS1BP3	0.232644	2.01e-09
MTMR2	-0.142832	2.01e-09
EIF2B1	-0.245927	2.03e-09
GRM8	-0.459406	2.03e-09
C14orf82	0.411836	2.04e-09
KCNIP2	-0.0960564	2.06e-09
TMEM91	0.421805	2.06e-09
C12orf24	-0.444051	2.08e-09
C3orf14	-0.36532	2.08e-09
LPP	0.437469	2.08e-09
ZNF787	0.481088	2.09e-09
IL4R	0.472314	2.09e-09
GALNT3	0.403844	2.1e-09
DLD	-0.454446	2.11e-09
GCET2	0.0777324	2.11e-09
R3HDM1	-0.533057	2.12e-09
TNFRSF1B	0.571341	2.12e-09
ADAM17	0.257791	2.13e-09
C22orf9	0.118945	2.13e-09
BAI2	-0.307189	2.13e-09
SRPK3	0.187045	2.16e-09
UBE2T	-0.407114	2.16e-09
KCNAB1	-0.15019	2.16e-09
ZFAND5	-0.412436	2.17e-09
RNF160	-0.29538	2.17e-09
FAM50B	-0.345484	2.18e-09
FTSJD2	0.287244	2.18e-09
CUTL1	0.309106	2.2e-09
GNAO1	-0.286051	2.2e-09
MUL1	0.243614	2.2e-09
MTCH1	-0.307934	2.21e-09
MANSC1	-0.182102	2.21e-09
MT2A	0.629881	2.21e-09
INA	-0.9259	2.21e-09
LOC653829	0.592774	2.22e-09
KIF27	0.134395	2.24e-09
PSCDBP	0.0806632	2.24e-09
LOC100129141	0.219679	2.28e-09
DHRS4	0.167677	2.28e-09
SLC6A10P	0.229149	2.28e-09
ADAMTSL3	0.11503	2.29e-09
PFDN4	-0.296963	2.3e-09
C19orf39	0.0832276	2.3e-09
LOC401623	0.20815	2.3e-09
SEMA5B	-0.149379	2.31e-09
STH	0.289768	2.31e-09
ZNF783	0.271293	2.32e-09
PRMT8	-0.21271	2.32e-09
ZNF562	0.34944	2.33e-09
ADCY1	-0.603188	2.33e-09
C1QL3	-0.298651	2.33e-09
LOC283663	0.0684483	2.34e-09
LOC440157	0.635678	2.36e-09
ME1	-0.448012	2.36e-09
ECHDC2	0.409996	2.36e-09
NLK	-0.596527	2.37e-09
SEMA4F	-0.349292	2.38e-09
PPP1R2	-0.520582	2.38e-09
LOC729770	-0.0762448	2.4e-09
ZNF175	0.271799	2.4e-09
MYL3	0.214188	2.4e-09
PJA2	-0.430227	2.44e-09
UCHL5	-0.502643	2.44e-09
OTX1	0.1777	2.44e-09
LOC728518	0.349243	2.48e-09
LOC730534	-0.440174	2.51e-09
CRB1	0.110922	2.51e-09
SDHA	-0.299519	2.51e-09
TROVE2	0.209151	2.53e-09
LAMC1	0.332751	2.54e-09
ATP11C	0.118523	2.56e-09
BTBD10	-0.587148	2.57e-09
SLBP	-0.426243	2.57e-09
EPB41L3	-0.795942	2.58e-09
GADD45G	0.652086	2.58e-09
C15orf24	-0.349541	2.58e-09
ANKRD46	-0.46125	2.6e-09
POLR3D	0.0751972	2.61e-09
ACYP2	-0.240357	2.61e-09
CCT6P1	-0.145722	2.62e-09
LOC647340	-0.480737	2.63e-09
LYPD6	0.209623	2.65e-09
LOC642590	-0.427488	2.66e-09
CAMTA2	-0.180823	2.69e-09
PTH2	-0.12367	2.69e-09
FAM107A	0.340611	2.7e-09
CALM1	-0.327671	2.71e-09
HSPBAP1	0.182608	2.72e-09
ALS2CR16	-0.153206	2.74e-09
RPUSD3	-0.21831	2.74e-09
C7orf49	0.160309	2.75e-09
ACTN2	-0.340936	2.76e-09
LOC729393	0.0866489	2.8e-09
RPS24	-0.113408	2.8e-09
SV2B	-0.855256	2.85e-09
MAFF	0.15718	2.86e-09
EPHA5	-0.114971	2.86e-09
LOC728686	0.0710681	2.86e-09
FAM38A	0.557619	2.88e-09
TCTN1	0.229399	2.92e-09
GOLSYN	-0.615573	2.93e-09
KIF7	0.145803	2.95e-09
MUC20	0.149979	2.96e-09
DTWD2	0.534231	2.96e-09
HAGH	-0.197879	3e-09
LOC646890	0.309374	3.02e-09
TMEM158	-0.409147	3.02e-09
TSPYL5	-0.497101	3.02e-09
OR14I1	-0.120667	3.03e-09
ATPAF2	0.170324	3.03e-09
AIMP2	-0.231889	3.05e-09
LIMCH1	0.211526	3.08e-09
PRRX1	0.199796	3.08e-09
MBLAC2	-0.407845	3.08e-09
MT1E	0.309159	3.09e-09
PPM1G	0.104909	3.1e-09
VSNL1	-0.935403	3.14e-09
LOC647135	0.0586674	3.15e-09
ACTG1	-0.241437	3.16e-09
ELOVL4	-0.604956	3.17e-09
C20orf191	0.220859	3.17e-09
EIF2AK4	0.636723	3.19e-09
CCL5	0.18788	3.2e-09
LOC401098	0.493515	3.2e-09
IGSF8	-0.305016	3.21e-09
ARF1	-0.143935	3.22e-09
SHMT2	0.302667	3.23e-09
CA10	-0.441153	3.25e-09
YTHDC2	-0.258855	3.27e-09
ENO2	-0.574182	3.28e-09
LOC100129434	0.0776765	3.28e-09
CCNT2	-0.160813	3.31e-09
LLPH	0.578938	3.32e-09
TRAF7	-0.18068	3.33e-09
LOC729799	-0.154513	3.33e-09
GNB3	-0.178009	3.35e-09
CCL28	-0.0969744	3.35e-09
FLJ27365	0.178363	3.35e-09
CCDC110	-0.174753	3.38e-09
LOC100130513	0.126271	3.38e-09
LRRTM1	-0.205506	3.39e-09
IKBKE	0.0960685	3.39e-09
LASS2	0.324516	3.41e-09
SFRS2B	-0.276846	3.41e-09
TLE2	0.339854	3.42e-09
CFHR1	0.102264	3.43e-09
UNC119	0.15573	3.44e-09
GALM	0.153066	3.45e-09
DRD1IP	-0.501006	3.45e-09
SLC25A46	-0.41936	3.47e-09
HK1	-0.08322	3.47e-09
YY1AP1	0.0954921	3.47e-09
MAPK6	-0.477266	3.48e-09
C3orf31	-0.306325	3.49e-09
ATP5F1	-0.521132	3.49e-09
ADORA2A	0.363864	3.5e-09
CTNS	0.119507	3.51e-09
EPHA4	-0.878155	3.51e-09
KLC1	-0.437374	3.53e-09
SLMAP	0.191974	3.53e-09
VRK2	0.271614	3.55e-09
MAP2K1	-0.696722	3.55e-09
CADPS	-0.542212	3.56e-09
FRMPD2	-0.121593	3.57e-09
KPNA3	-0.416476	3.58e-09
C21orf88	0.0646757	3.61e-09
FAM39DP	0.348309	3.67e-09
C5orf34	-0.142311	3.68e-09
KCTD5	0.220844	3.68e-09
KIF1C	0.508964	3.68e-09
TMEM120A	0.37698	3.7e-09
BAAT	-0.0971481	3.73e-09
LOC100128100	-0.237308	3.73e-09
MBTD1	0.473943	3.76e-09
FAM102B	-0.554161	3.76e-09
FRMD8	0.279015	3.76e-09
LOC100132727	0.45985	3.78e-09
LOC653904	0.178253	3.82e-09
ARMC8	-0.125097	3.82e-09
PRRG2	0.285292	3.82e-09
IER3IP1	-0.365835	3.83e-09
KIF3A	-0.262431	3.84e-09
NFATC3	0.0619735	3.84e-09
ABHD7	-0.539921	3.85e-09
VIP	-0.453544	3.85e-09
MTIF3	0.240456	3.87e-09
PPP2R5D	-0.134303	3.87e-09
SLC2A11	-0.134702	3.88e-09
GNG2	-0.873198	3.88e-09
CDH13	-0.658339	3.9e-09
PFKFB1	-0.0578738	3.9e-09
CHRNA10	0.130832	3.97e-09
LOC651881	0.0784765	3.97e-09
GRASP	-0.238849	4.02e-09
MAPK9	-0.422948	4.05e-09
CIRBP	-0.578357	4.06e-09
ARHGAP10	0.227471	4.06e-09
RHOU	0.386084	4.07e-09
PH-4	-0.125288	4.09e-09
CEP27	0.617272	4.1e-09
EHD2	0.360645	4.1e-09
BARD1	0.24984	4.12e-09
PHKA2	0.415118	4.15e-09
LOC100129952	-0.0803048	4.18e-09
MTCP1	0.253317	4.2e-09
PSTK	0.184494	4.21e-09
TMEM14A	-0.639858	4.21e-09
CRMP1	-0.122781	4.24e-09
ZIC3	0.226737	4.26e-09
ARHGDIG	-0.324095	4.27e-09
WDR78	0.0486164	4.27e-09
ZNF3	0.039754	4.3e-09
SNORA11E	0.161316	4.31e-09
C17orf100	-0.186748	4.31e-09
PAFAH1B1	-0.433915	4.35e-09
NINL	0.209357	4.38e-09
FAM188A	-0.348192	4.4e-09
ARX	-0.280539	4.43e-09
TUG1	0.243796	4.44e-09
NADSYN1	0.20869	4.46e-09
CCDC132	-0.182399	4.48e-09
EZH1	0.170265	4.51e-09
AKIRIN1	0.169922	4.52e-09
ZNF767	0.434029	4.53e-09
PGRMC1	-0.625253	4.53e-09
PRMT6	-0.335837	4.53e-09
LOC652669	0.0758957	4.57e-09
MLF1IP	-0.0643612	4.62e-09
ACOT9	0.123516	4.67e-09
SKA2	0.121183	4.71e-09
SERINC1	-0.607763	4.71e-09
LYAR	0.187261	4.76e-09
KCNIP4	-0.294598	4.81e-09
ZNF845	0.197334	4.84e-09
EBNA1BP2	-0.363937	4.84e-09
BZW2	-0.43513	4.85e-09
NLRP8	0.263017	4.85e-09
SNAP25	-0.689219	4.87e-09
PPAP2C	0.152812	4.88e-09
CDH20	0.18688	4.89e-09
GABBR2	-0.943419	4.89e-09
RSL24D1	-0.250473	4.9e-09
LOC100128781	0.281782	4.92e-09
TRMT1	0.387917	4.93e-09
TXNL4A	-0.206679	4.93e-09
NOS3	0.440853	4.93e-09
C1orf35	0.139961	4.94e-09
ISG20	0.361947	4.95e-09
ARRB1	0.396577	4.96e-09
COTL1	0.163012	4.97e-09
LOC730012	0.0986696	4.97e-09
SLC25A39	0.379609	4.98e-09
PTPRT	-0.289281	5.01e-09
GPR22	-0.457952	5.05e-09
MRPL43	0.0948684	5.06e-09
RPS6KB2	0.235575	5.09e-09
CD68	0.338683	5.1e-09
ZC3H11B	0.13947	5.13e-09
C17orf67	0.214134	5.14e-09
NRGN	-0.717665	5.14e-09
LHPP	0.562145	5.16e-09
RARS	-0.14817	5.18e-09
PDE4DIP	0.128282	5.19e-09
DISC1	0.0779194	5.19e-09
HAVCR2	0.413068	5.24e-09
EIF3B	0.211763	5.25e-09
ZNF233	-0.185082	5.25e-09
UCHL1	-0.944773	5.26e-09
NFS1	-0.0922538	5.28e-09
ENY2	-0.281307	5.28e-09
LOC653066	0.187374	5.29e-09
LOC649282	0.0634119	5.31e-09
LOC643287	0.654616	5.32e-09
CCNJL	0.0972151	5.33e-09
KCNC2	-0.193109	5.35e-09
LDHA	-0.459737	5.39e-09
SEMA6C	0.252845	5.42e-09
C5orf39	0.211763	5.42e-09
NPBWR2	-0.0808442	5.42e-09
PRC1	-0.305317	5.42e-09
LOC644684	-0.115157	5.42e-09
CEP135	0.172901	5.45e-09
LOC441737	0.218434	5.46e-09
UCP3	0.217432	5.47e-09
FAM171A1	0.218295	5.47e-09
ZNF738	0.487119	5.47e-09
USP49	0.581421	5.48e-09
HOMER1	-0.435593	5.48e-09
KCNAB2	-0.101592	5.49e-09
ASAH2C	0.11442	5.5e-09
EIF2S3	-0.248335	5.52e-09
VTA1	-0.341833	5.54e-09
PDE1B	-0.434852	5.55e-09
TRPS1	0.176532	5.62e-09
C9orf130	0.663555	5.62e-09
NRIP1	-0.216938	5.63e-09
LDOC1	-0.614018	5.65e-09
ZSCAN21	0.136377	5.67e-09
CLSTN3	-0.141555	5.68e-09
CDH10	-0.428413	5.68e-09
PPP2CA	-0.407266	5.68e-09
SUMO3	-0.308764	5.69e-09
C1orf149	-0.3783	5.7e-09
WHSC2	0.140043	5.71e-09
ATP5O	-0.526549	5.72e-09
FXYD5	0.547017	5.73e-09
SEZ6L2	-0.258557	5.78e-09
YWHAH	-0.547719	5.83e-09
LOC100128062	0.445121	5.84e-09
RASGRP1	-0.454122	5.86e-09
P2RY11	0.394548	5.9e-09
TNPO1	0.0992779	5.92e-09
GAD2	-0.608347	5.94e-09
DOCK3	-0.526011	5.98e-09
SLC12A5	-0.877003	5.99e-09
MTMR7	-0.431078	6.01e-09
RAB11A	-0.256887	6.03e-09
STEAP2	-0.398006	6.03e-09
SMARCD3	0.197536	6.05e-09
DAPP1	0.133387	6.06e-09
NNT	-0.344877	6.07e-09
DPP6	-0.117859	6.08e-09
FAM86C	-0.118203	6.09e-09
MIR199A1	-0.0901682	6.1e-09
LRDD	0.20362	6.1e-09
VPS35	-0.601478	6.13e-09
DUSP22	0.0686656	6.16e-09
LAS1L	0.287479	6.18e-09
LOC644799	-0.309889	6.2e-09
IQSEC2	-0.296463	6.21e-09
LOC646676	-0.110508	6.21e-09
RGMA	0.430096	6.31e-09
FBXO5	0.144675	6.35e-09
LZTFL1	-0.456636	6.35e-09
TSC22D2	-0.335373	6.37e-09
SERINC3	-0.23419	6.43e-09
ITGA8	0.302924	6.45e-09
PHB	0.335679	6.45e-09
RTCD1	-0.386438	6.47e-09
EIF1B	-0.553387	6.51e-09
LOC100129602	0.0976846	6.51e-09
ATP2B1	-0.615975	6.53e-09
LOC644764	0.0881554	6.64e-09
F10	0.0562966	6.65e-09
C4orf41	-0.337988	6.72e-09
ACHE	-0.140375	6.73e-09
PIK3CD	0.192781	6.78e-09
FLJ10213	0.236673	6.81e-09
TAF6	-0.212981	6.84e-09
NAV3	-0.466865	6.85e-09
DERL3	0.0512822	6.85e-09
CYP26A1	-0.075949	6.87e-09
LOC645321	0.270329	6.9e-09
ABCE1	-0.407265	6.9e-09
LOC648980	0.458073	6.91e-09
TMEM189-UBE2V1	-0.112051	6.93e-09
CSDE1	0.1348	6.96e-09
UBR5	0.162629	6.98e-09
YARS2	-0.370827	6.98e-09
LDLRAD3	0.153097	7.01e-09
SFRS2IP	0.113492	7.06e-09
[truncated: 26,850 more rows]
