# Supplementary material for: Exploring Gastrodin Against Aging-Related Genes in Alzheimer’s Disease by Integrated Bioinformatics Analysis and Machine Learning
Source: Int J Mol Sci. 2025 Sep 18;26(18):9097. doi: 10.3390/ijms26189097 (PMC12471180; doi:10.3390/ijms26189097)
Supplement: Supplementary file 1 [file ijms-26-09097-s001.zip › Supporting/S4-Infiltration of AD patients in 22 immune cells.xlsx]

## Sheet: Sheet1
S4.Infiltration of AD patients in 22 immune cells
Mixture	B cells naive	B cells memory	Plasma cells	T cells CD8	T cells CD4 naive	T cells CD4 memory resting	T cells CD4 memory activated	T cells follicular helper	T cells regulatory (Tregs)	T cells gamma delta	NK cells resting	NK cells activated	Monocytes	Macrophages M0	Macrophages M1	Macrophages M2	Dendritic cells resting	Dendritic cells activated	Mast cells resting	Mast cells activated	Eosinophils	Neutrophils
GSM3895951_con	0.0595471	0	0	0.0132241	0	0.102602	0	0.0780862	0.000354796	0	0	0.150269	0.0525102	0.0226398	0	0.179636	0	0.0941921	0.228745	0	0	0.0181934
GSM3895952_con	0	0.040869	0.109058	0	0.0980802	0.192437	0	0.0978869	0	0	0	0.0615656	0.126602	0.0250343	0.00591914	0.052736	0	0	0.171594	0	0.0182168	0
GSM3895953_con	0.135727	0	0.0550292	0.0395485	0.0295812	0	0	0.192679	0	0	0	0.0459803	0.0140313	0	0.0389642	0.263616	0	0	0.18484	0	4.36443e-06	0
GSM3895954_con	0.0699911	0	0.17076	0.00310407	0	0.171637	0	0.165043	0	0	0.000641412	0.0166856	0.0513358	0.00425491	0	0.0349296	0	0.11082	0.200797	0	0	0
GSM3895955_con	0.0870577	0	0.081564	0	0	0.219879	0	0.105106	0.012996	0	0	0.107439	0.160212	0.0643974	0	0	0	0	0.0832833	0	0.078066	0
GSM3895956_con	0.00131811	0	0.0217746	0	0	0.271847	0	0.0649772	0	0	0.0243655	0.128692	0.14741	0.108465	0.09682	0.00275461	0	0	0.131576	0	0	0
GSM3895957_con	0.0685439	0	0.00273219	0.0233129	0	0.144349	0	0.0956875	0	0	0	0.0822849	0.123442	0.0481857	0.0428046	0.227868	0	0	0.110254	0	0	0.0305358
GSM3895958_con	0.111862	0	0.173851	0	0	0.246685	0	0.0102356	0	0.00177701	0	0.0504382	0.0685667	0	0	0.205358	0	0.103714	0	0	0	0.0275123
GSM3895959_con	0.161303	0	0.118503	0	0.00840993	0.117026	0	0.0514901	0	0	0	0.160383	0.0778127	0	0	0.128782	0	0	0.119902	0	0.0563883	0
GSM3895960_con	0.0986924	0	0.172107	0	0	0.0693806	0	0.0911341	0	0	0	0.117176	0.0373357	0	0	0.237202	0	0.133469	0.0110192	0	0	0.0324846
GSM3895961_con	0	0.100683	0.222307	0	0	0.192643	0.0487883	0	0	0	0.116761	0	0	0	0.000711237	0.122913	0	0.0206645	0.149054	0	0	0.0254743
GSM3895962_con	0.0257996	0	0	0.0867852	0	0.180779	0	0.0605255	0.0122427	0	0.0622082	0.058072	0.107453	0.0102761	0.00281365	0.231158	0	0.00539745	0.15649	0	0	0
GSM3895963_con	0	0.0282324	0.00352575	0.21616	0	0.10465	0	0.037685	0	0	0.0392386	0.125225	0.156912	0.0251351	0.00595296	0.186781	0	0.00836734	0.0621352	0	0	0
GSM3895964_con	0.111373	0	0.0276252	0	0.0150066	0.2172	0	0	0.030868	0	0.108264	0.0300534	0.095476	0	0.057307	0.270459	0	0.0017639	0	0.0346035	0	0
GSM3895965_con	0.0212491	0	0.0617538	0	0	0.328129	0	0.0695311	0.0851653	0	0.0106979	0.11138	0.14991	0	0	0.109628	0	0	0.0525559	0	0	0
GSM3895966_con	0.2394	0	0.0575892	0.0234944	0	0.07178	0	0.0185613	0.0209056	0	0.00579232	0.0193247	0.0202555	0	0.00172049	0.402064	0	0.0559467	0	0.0355529	0	0.0276135
GSM3895967_con	0	0.0698177	0.0274832	0	0.00869473	0.185417	0	0.121221	0	0	0	0.0500807	0.189412	0	0	0.306851	0	0	0	0.0410222	0	0
GSM3895968_con	0	0	0.00095451	0	0.00548965	0.172149	0	0.109709	0.0182505	0	0.0987822	0	0.181201	0.00173444	0.026395	0.239336	0	0	0	0.145998	0	0
GSM3895969_con	0.0283041	0	0.0432357	0.0303006	0	0.218806	0	0	0.0409492	0	0.0463551	0.0447432	0.0941788	0	0.038347	0.40326	0	0.00185952	0	0.00966162	0	0
GSM3895970_con	0.0695304	0	0.109814	0.160853	0	0	0	0.0665537	0	0	0	0.0389843	0.0119447	0	0	0.431599	0	0.0690427	0.0249971	0	0	0.016681
GSM3895971_con	0.0157272	0	0	0.00768062	0	0.0797857	0	0.138415	0	0	0.0217168	0.0422803	0.0817682	0	0	0.399577	0	0.122453	0.0905956	0	0	0
GSM3895972_con	0.0748053	0	0.0999844	0	0	0.180791	0	0	0	0	0.159178	0	0.214017	0.0333249	0.0255415	0.16635	0	0	0.00043227	0	0	0.0455749
GSM3895973_con	0.0476399	0	0.0421617	0	0.0240449	0.112969	0	9.46724e-05	0.00772469	0	0.128068	0	0.116888	0.233369	0	0.200836	0	0.0158787	0	0.0703242	0	0
GSM3895974_con	0.0489421	0	0.0189363	0.0521187	0	0.11825	0	0.048299	0	0	0	0.0779409	0.133915	0.0186592	0.0193417	0.195437	0	0	0.184007	0	0	0.0841519
GSM3895975_con	0.0988697	0	0.051443	0.0109404	0	0.129475	0	0.0919402	0	0	0	0.0717178	0.0796808	0	0	0.195811	0	0.0612681	0.208854	0	0	0
GSM3895976_con	0.0260077	0	0.0520369	0	0.000428638	0.0852598	0	0.103883	0	0	0	0.0948015	0.121513	0	0.0399056	0.247574	0	0.00037658	0	0.157774	0	0.0704397
GSM3895977_con	0.00366579	0	0.07023	0	0	0.223841	0	0.0207985	0.013729	0	0.14206	0	0.0767482	0	0.0277901	0.275592	0	0	0.0766224	0	0	0.0689233
GSM3895978_con	0.11326	0	0.0902997	0.191057	0	0.0372473	0	0.0851418	0	0	0	0.10298	0.032156	0	0	0.23317	0	0.0998289	0	0	0	0.0148592
GSM3895979_con	0.0898716	0	0.0151406	0.0795367	0	0	0	0.052271	0	0	0	0.0504446	0.15509	0	0	0.353418	0	0.0773429	0	0.0584173	0	0.0684671
GSM3895980_con	0.0963697	0	0.0270021	0.0108445	0	0.0528157	0	0.126237	0	0	0	0.083337	0.206146	0	0.0266529	0.301233	0	0.0175914	0	0.0357627	0	0.016008
GSM3895981_con	0.0508715	0	0	0.00902604	0	0.084618	0	0.0194099	0.0110475	0	0.0753295	0.00524079	0.150696	0	0	0.491794	0	0.00805752	0	0.0684084	0	0.0255009
GSM3895982_con	0.164103	0	0.0504467	0.0175932	0	0.0443966	0	0.0745741	0	0	0	0.0650642	0.0332638	0	0	0.328151	0	0.0798266	0	0.0761346	0	0.0664456
GSM3895983_con	0.0503182	0	0.110428	0	0	0.115022	0	0.00561272	0.0265978	0	0.0231869	0.0350915	0	0	0	0.373296	0	0	0.204354	0	0	0.0560925
GSM3895984_con	0.0306138	0	0	0	0	0.287667	0	0	0	0	0	0.0923437	0.153501	0.0238412	0.0515664	0.138494	0	0.00417356	0.217799	0	0	0
GSM3895985_con	0.0306755	0	0.070011	0.093782	0	0.157923	0	0.0427534	0	0	0.0505396	0.022493	0.0762948	0	0	0.277529	0	0.069707	0	0.0597418	0	0.0485498
GSM3895986_con	0.0862893	0	0	0	0	0.208284	0	0.0129256	0.00600109	0	0.0327525	0.0283925	0.103186	0	0.273394	0.184424	0	0	0	0.0202147	0	0.044136
GSM3895987_con	0.0998383	0	0.00334231	0	0	0.201422	0	0	0.0105129	0	0.0830715	0.00599248	0.0270794	0	0.0141941	0.420552	0	0.0111315	0.0657293	0	0	0.0571351
GSM3895988_con	0.020109	0	0.033095	0.0490622	0	0.101538	0.0581883	0.0281821	0	0	0.0352906	0.108775	0.217516	0.0795864	0	0.0675398	0	0	0.191089	0	0.0100289	0
GSM3895989_con	0.014483	0	0.0857666	0.0255297	0	0.22315	0	0.0551279	0	0	0.113718	0.038444	0.139274	0.0818267	0	0.112312	0	0	0.0941959	0	0.0161722	0
GSM3895990_con	0.113888	0	0.0668525	0	0	0.173324	0	0.0466869	0	0	0.0290049	0.0274599	0.102058	0.0193078	0	0.218857	0	0.00715521	0	0.126359	0	0.0690471
GSM3895991_con	0.000792607	0	0.0787656	0	0	0.195555	0	0.0200211	0.0025454	0	0	0.0832048	0.08731	0	0	0.336032	0	0.0321611	0.132438	0	0	0.0311734
GSM3895992_con	0.111342	0	0	0.0221544	0	0.111938	0	0.0299128	0.00200555	0	0.0323849	0.061129	0.129407	0	0.00515806	0.366677	0	0	0.0679664	0	0	0.0599254
GSM3895993_con	0.00325917	0	0.118875	0	0	0.133553	0.00529777	0.0153017	0.0657878	0	0.112978	0.0478318	0.173893	0.0491867	0	0.116615	0	0	0.151517	0	0.00590428	0
GSM3895994_con	0.0410924	0	0.122036	0	0	0.221248	0	0.0568611	0	0	0.0614263	0	0.219594	0.0419967	0	0.0550316	0	0.0956684	0.0581036	0	0.0269417	0
GSM3895995_con	0.00278638	0.0114943	0	0.0214826	0	0.158586	0	0.0568366	0	0	0.129353	0	0.166677	0	0	0.234976	0	0.0197217	0.195031	0	0.0030552	0
GSM3895996_con	0.161702	0	0.0440835	0.0149982	0	0.111152	0	0.101389	0	0	0	0.0602287	0.115994	0	0.0130198	0.246558	0	0.0567069	0	0.0346221	0	0.0395455
GSM3895997_con	0.0154378	0	0.0956137	0	0	0.173922	0.0229194	0.0485913	0	0	0.0736146	0	0.155162	0	0	0.214171	0	0.0843828	0.0599949	0	0	0.0561908
GSM3895998_con	0.0195217	0	0	0.042819	0	0.0844101	0	0.135839	0	0	0	0.130904	0.150544	0	0	0.226126	0	0.15682	0	0	0	0.0530154
GSM3895999_con	0.158987	0	0.0154915	0.0482317	0	0.037079	0	0.115261	0	0	0	0.0588234	0.0415862	0	0	0.224084	0	0.132006	0	0.105648	0	0.0628026
GSM3896000_con	0.0976176	0	0.125956	0	0	0.145404	0	0	0	0	0	0.0746428	0.0343657	0	0	0.439399	0	0.00901004	0.0344935	0	0	0.0391124
GSM3896001_con	0	0	0.0673696	0.0727944	0	0.331289	0	0.0893245	0.00768767	0	0.0370541	0.0569797	0.192746	0.0734946	0	0.00966382	0	0	0.0594335	0	0.0021626	0
GSM3896002_con	0	0.0157553	0.058429	0.0269035	0	0.164856	0.00419893	0.0779186	0	0	0.0493017	0.021435	0.135379	0.111067	0	0.11609	0	0.0182228	0.194284	0	0.00615988	0
GSM3896003_con	0	0.0172503	0	0	0	0.227386	0	0.0101369	0	0	0.172976	0	0.139115	0.0483652	0	0.0925886	0	0.0869799	0.18092	0	0	0.0242819
GSM3896004_con	0	0.0485008	0.0566695	0	0	0.202551	0	0.0686997	0	0	0.0315807	0.127561	0.108168	0.0891375	0	0.0232732	0	0	0.232035	0	0.011824	0
GSM3896005_con	0	0.0271263	0.0534921	0.0138363	0	0	0	0.179104	0	0	0	0.134241	0	0	0	0.218869	0	0.138122	0.130409	0	0.0785092	0.0262915
GSM3896006_con	0.00038724	0	0.0885519	0.00137079	0	0.10084	0	0.0508331	0	0	0.0825851	0.0825816	0.266671	0	0	0.0674439	0.0206905	0	0.202385	0	0.0356592	0
GSM3896007_con	0.131676	0	0.116766	0	0.0544747	0.191693	0	0	0	0	0.0172155	0.0375029	0.110478	0	0	0.183183	0	0.00228977	0.138641	0	0.0160796	0
GSM3896008_con	0.151869	0	0.119091	0	0.00908095	0.0831627	0	0.0122885	0.0307173	0	0.0642185	0.0799133	0.19848	0.112877	0	0	0	0.000235782	0.132115	0	0.00595132	0
GSM3896009_con	0.0764648	0	0.0717174	0	0	0.0964144	0	0.039411	0	0	0	0.0536536	0.0407609	0	0	0.353485	0	0.130362	0	0.0477952	0.0375068	0.0524291
GSM3896010_con	0	0	0.111157	0.011815	0	0.137314	0	0.0355914	0	0	0.0685828	0	0.169129	0	0	0.341513	0	0.00440697	0.069482	0	0.0431471	0.00786048
GSM3896011_con	0.0125097	0	0.154206	0.0858397	0	0.0508096	0.0476475	0.0503904	0	0	0	0.154177	0.0509432	0.0165537	0	0.142462	0	0.0920637	0.132274	0	0	0.0101243
GSM3896012_con	0.00519968	0	0.090925	0	0	0.280703	0	0.0191881	0.024204	0	0.0575649	0.148794	0.189818	0.0959137	0	0	0	0	0.0876896	0	0	0
GSM3896013_con	0.0501287	0	0.105214	0	0	0.158437	0	0	0	0	0.0235969	0.0478181	0.235391	0	0.00652949	0.352051	0	0	0.0208329	0	0	0
GSM3896014_con	0.0392954	0	0.056887	0.0674134	0	0.103795	0	0.0337186	0.00783422	0	0.0638169	0.0778041	0.165389	0.09615	0	0.0293667	0	0	0.25853	0	0	0
GSM3896015_con	0	0.0116568	0.118369	0.0300947	0	0.0778331	0	0.112227	0	0	0	0.165598	0.0852829	0	0	0.0996911	0	0.182649	0.084261	0	0.0323375	0
GSM3896016_con	0.0590195	0	0.0758683	0	0.0219363	0.161377	0	0.0644855	0	0.103337	0.0122859	0	0.155047	0.0535228	0	0.0800206	0	0.0757397	0.11365	0	0	0.0237109
GSM3896017_con	0.166192	0	0.0951027	0	0	0.0580999	0	0.0233916	0	0	0	0.0628002	0.044383	0	0	0.340633	0	0.127477	0.0532805	0	0	0.0286395
GSM3896018_con	0.0367355	0	0.172517	0.00531664	0	0.0813552	0	0	0	0	0	0.162525	0.0613282	0.100388	0	0.154267	0	0.14493	0.0543303	0	0	0.0263076
GSM3896019_con	0.0176424	0	0.121157	0	0.082052	0.202741	0	0	0	0.0265653	0	0.0540534	0	0.0498163	0.0191882	0.112567	0.0123928	0	0.255991	0	0	0.0458338
GSM3896020_con	0.00105095	0	0.0694244	0.0358213	0	0.115585	0	0	0.00669647	0	0.180273	0.0277042	0.48154	0.0297403	0.00089613	0	0	0.00643651	0.0448312	0	0	0
GSM3896021_con	0	0.148682	0.112036	0.00889717	0	0.214248	0	0	0	0	0	0.168008	0	0	0.0135786	0.136975	0	0	0.136613	0	0	0.0609619
GSM3896022_con	0.0565031	0	0.0437353	0	0	0.198581	0	0.017791	0	0	0.0371997	0.0218969	0.164397	0.0304339	0	0.16896	0	0.0664213	0.108351	0	0.0615759	0.0241537
GSM3896023_con	0.0772794	0	0.118106	0	0.119121	0.113495	0	0.0406365	0.0350896	0	0.109657	0.100089	0.140213	0.049359	0	0	0.00355725	0	0.0813514	0	0.0120464	0
GSM3896024_con	0.0135031	0	0.0618623	0	0.0391182	0.110084	0	0.0499921	0	0	0	0.216362	0.139145	0.0464356	0	0.0748154	0	0.0271313	0.165294	0	0.0442965	0.0119606
GSM3896025_con	0.156698	0	0.0938974	0	0	0.197239	0	0.0304142	0	0	0	0.118079	0.073332	0.00218998	0	0.100721	0	0.0222998	0.155347	0	0.0399577	0.00982559
GSM3896026_con	0	0.036869	0.036533	0	0	0.246207	0	0.128434	0	0	0	0.0727289	0.0396281	0.0163695	0	0.0697716	0	0.0930392	0.199581	0	0.0354038	0.0254355
GSM3896027_con	0	0.0352774	0.155809	0.0174343	0.0703386	0.0271618	0	0	0.0416131	0	0	0.0777654	0	0	0	0.306519	0	0.153273	0.0665698	0	0.0248823	0.0233569
GSM3896028_con	0	0	0.0508858	0	0.0336274	0.400654	0	0.0304417	0	0	0.053745	0.0493192	0.11134	0	0	0.0872243	0	0.0785147	0.0672071	0	0	0.0370406
GSM3896029_con	0	0.0174344	0.106329	0	0	0.0304658	0	0.0267232	0	0	0	0.0637324	0.113156	0	0	0.329226	0	0.186619	0.126314	0	0	0
GSM3896030_con	0.0176975	0	0.0667323	0	0.110257	0.199136	0	0.112741	0	0.0616552	0	0.0826383	0.0509177	0.0527625	0	0	0	0.104113	0.14135	0	0	0
GSM3896031_con	0	0.00990998	0.108386	0	0.145306	0.0737973	0	0.0487381	0	0.0507711	0	0.114276	0.0884729	0	0	0.211205	0	0.0281631	0	0.0673318	0.0309778	0.0226655
GSM3896112_con	0	0	0.11846	0	0.0335369	0.0643124	0	0.0538889	0	0	0.0577421	0	0.0788931	0	0	0.153101	0	0.102167	0.185971	0	0.151927	0
GSM3896113_con	0.0424409	0	0.120951	0.0622108	0	0.163193	0	0	0	0	0.031654	0.00729955	0.176174	0	0.0121589	0.202049	0	0	0.149882	0	0.0319874	0
GSM3896114_con	0.121319	0	0.0273898	0.011043	0	0.091902	0	0.150329	0	0	0	0.104278	0.101278	0	0.0691457	0.218601	0	0.0531481	0	0	0	0.0515662
GSM3896115_con	0.17292	0	0.15919	0	0	0.163468	0	0.00953308	0	0	0.0804614	0.0418679	0.0792482	0	0.000359871	0.138183	0	0.0704119	0	0	0	0.0843564
GSM3896126_con	0.0810406	0	0	0	0	0.285634	0	0	0	0	0	0.176752	0.098751	0.00440926	0.0611512	0.10892	0	0	0.155174	0	0	0.0281683
GSM3896134_con	0.118507	0	0.110226	0	0	0.136684	0	0.146931	0	0	0	0.0935448	0.0985341	0	0.00214081	0.178781	0	0.0945337	0.0173375	0	0	0.00277959
GSM3896135_con	0.0191984	0	0.0402409	0	0	0.299227	0	0.010256	0.0770217	0	0.192352	0	0.132632	0.00388185	0	0.205126	0	0.00119422	0.0188695	0	0	0
GSM3896136_con	0.143459	0	0.0538026	0	0.0151536	0.109719	0	0.0775003	0	0	0	0.11157	0.068793	0	0	0.207599	0	0.125953	0.0617754	0	0	0.0246762
GSM3896137_con	0	0	0.132353	0	0.0573265	0.0553464	0	0.10744	0.00161223	0	0.0121426	0.0898223	0.130342	0	0	0.173294	0	0.0966806	0	0.14364	0	0
GSM3896138_con	0.0116373	0	0.041649	0	0	0.190369	0	0.0647275	0	0	0	0.145289	0.071661	0	0	0.350925	0	0.053804	0	0.0699378	0	0
GSM3896139_con	0.0444382	0	0.0173444	0	0	0.21858	0	0.039656	0.0736696	0	0.177686	0	0.230839	0.112427	0.00221125	0.0388628	0	0	0	0.0442847	0	0
GSM3896140_con	0	0.0199476	0.0703274	0	0	0.148291	0	0.186833	0	0	0	0.0795245	0	0	0	0.180525	0	0.173401	0.0962645	0	0	0.044887
GSM3896141_con	0.0915076	0	0.00945257	0	0.129577	0.00552443	0	0	0.0460418	0	0.167483	0	0.112316	0	0	0.307144	0	0	0.100615	0	0	0.0303385
GSM3896142_con	0.00637903	0	0.08652	0	0	0.245075	0.00842362	0.110058	0	0	0.09753	0.0165318	0.125177	0.106736	0	0	0	0	0.172644	0	0.0249258	0
GSM3896143_con	0.00231553	0	0.0525477	0	0	0.105567	0	0.0575269	0	0	0.127109	0.00719489	0.156769	0.0760468	0	0.213342	0	0.00865706	0.192925	0	0	0
GSM3896144_con	0	0.166417	0.103136	0	0	0.19322	0	0.0339428	0.0329075	0	0	0.0291289	0.0944678	0	0	0.170245	0	0.0240297	0.152506	0	0	0
GSM3896145_con	0.0674653	0	0.0168934	0.00812647	0	0.131267	0	0.118936	0	0	0	0.0860712	0.040253	0	0	0.344979	0	0.0937733	0	0.0457815	0	0.0464534
GSM3896032_tre	0.0764279	0	0.0812087	0	0.0576988	0.0429411	0	0.0808048	0	0	0.00536118	0.0536688	0.0483341	0	0.0270683	0.267336	0	0	0.240708	0	0.0184422	0
GSM3896033_tre	0	0.0239855	0.203666	0	0.257562	0.125901	0	0	0	0	0.0689715	0.0120628	0.0800728	0.0394227	0.00601015	0.0653748	0	0	0.11697	0	0	0
GSM3896034_tre	0	0	0.0503666	0.0031878	0	0.296661	0	0.0207001	0.023507	0	0.0270805	0.10931	0.129349	0.107024	0	0	0.00930144	0	0.192697	0	0.0308152	0
GSM3896035_tre	0.0190497	0	0.0594516	0	0.146109	0.114494	0	0.0620473	0.0132801	0	0	0.209486	0.0704702	0.0645555	0.0141036	0.0263381	0	0	0.196246	0	0.00436883	0
GSM3896036_tre	0.0497903	0	0.0440706	0	0.0644306	0.241199	0	0.0498531	0	0	0.108889	0.0601549	0.112962	0.110007	0	0	0	0	0.158644	0	0	0
GSM3896037_tre	0.0137538	0	0.0817897	0	0	0.294099	0	0.00913551	0	0	0.0793592	0	0.24636	0.0228496	0.0817728	0.0427772	0	0	0.0996991	0	0	0.0284041
GSM3896038_tre	0.23935	0	0.0788202	0	0.11194	0.095336	0	0	0.102413	0	0	0	0.0104706	0	0.0330304	0.234428	0	0.0375628	0	0	0	0.0566492
GSM3896039_tre	0	0.0713187	0.0326837	0	0.165787	0	0	0.0521232	0	0.0471776	0	0.261414	0	0	0	0.208758	0	0.0782884	0.0432785	0	0.0391715	0
GSM3896040_tre	0	0.0159716	0.0491793	0	0.0176204	0.0751185	0	0.0553371	0.0166013	0	0	0.216052	0.151606	0	0.0160457	0.21728	0	0.0532035	0.115984	0	0	0
GSM3896041_tre	0.0560671	0	0	0	0	0.222079	0	0.00813444	0	0	0	0.0472068	0.143409	0.138459	0.0431721	0.085735	0	0	0.215089	0	0	0.0406484
GSM3896042_tre	0.0540067	0	0.0559249	0.00705069	0	0.129334	0.0163074	0.116008	0	0	0	0.0331295	0.0875961	0	0	0.171311	0	0.0751838	0.234381	0	0.00259342	0.0171731
GSM3896043_tre	0.101733	0	0.0247176	0	0	0.186159	0	0.0278379	0	0	0	0.060486	0.0926035	0	0	0.179719	0	0.0604711	0.204522	0	0.0617506	0
GSM3896044_tre	0	0	0.0638336	0	0	0.304108	0	0.0473008	0.0860191	0	0.087448	0.0560302	0.184323	0.0427368	0	0.0812915	0	0	0	0.00331061	0.0435986	0
GSM3896045_tre	0.0139945	0	0.0502367	0.0392132	0	0.156647	0	0.0222509	0.0232499	0	0.102684	0.0843523	0.171063	0.0197844	0	0.0857919	0	0.00583061	0	0.160684	0	0.0642171
GSM3896046_tre	0.101699	0	0.100824	0	0.0575645	0.230964	0	0.0212475	0	0.0290466	0	0.0809145	0	0.0653383	0	0.0547576	0	0.0297424	0.211659	0	0	0.0162424
GSM3896047_tre	0.0109434	0	0.0890586	0.0251044	0	0.158088	0	0.0253003	0	0	0.0446793	0.0327449	0.132262	0	0	0.171314	0	0.0838187	0	0.163005	0.021893	0.0417888
GSM3896048_tre	0.0426866	0	0.0834529	0	0	0.152024	0	0.0580778	0	0	0.054969	0.0104371	0.130484	0.0250732	0	0.119489	0	0.0406786	0.193343	0	0	0.0892839
GSM3896049_tre	0.202102	0	0.0619714	0	0	0.0205965	0	0.105291	0	0	0	0.0949591	0.0477971	0	0	0.261039	0	0.0624843	0	0.0562383	0	0.087521
GSM3896050_tre	0	0	0.0752167	0	0	0.110595	0	0.0850339	0	0	0	0.152626	0.181523	0.127845	0	0.0650051	0	0.0116102	0.186376	0	0.00416832	0
GSM3896051_tre	0.152599	0	0.0423501	0	0	0.229327	0	0.0435514	0	0	0	0.0523041	0.128588	0	0.010514	0.340767	0	0	0	0	0	0
GSM3896052_tre	0.012463	0	0	0.0203713	0	0.249999	0	0.0287782	0.0050745	0	0	0.109526	0.196423	0.0170641	0.00411409	0.156343	0	0	0.161269	0	0.0385752	0
GSM3896053_tre	0	0	0.0450713	0	0.187235	0.0212479	0	0.0821186	0	0	0.152558	0	0	0	0	0.191501	0	0.0157842	0.174533	0	0.0497707	0.0801809
GSM3896054_tre	0	0.0267928	0.0737947	0.0574823	0	0.0670463	0	0	0	0	0.0503289	0.111535	0.313601	0.0334795	0	0.184139	0	0.00703393	0.0747666	0	0	0
GSM3896055_tre	0.0470423	0	0	0	0.101334	0.0868904	0	0	0.0160158	0	0.170377	0	0.234932	0	0.0306436	0.155854	0	0	0.15691	0	0	0
GSM3896056_tre	0.121219	0	0.0255856	0	0	0.324383	0	0.0298824	0	0.0310557	0.0830934	0	0.158915	0.0154336	0.0156078	0.0920763	0	0	0.0737447	0	0	0.0290033
GSM3896057_tre	0.083368	0	0.0718534	0.085857	0	0.145646	0	0.109161	0	0	0	0.0210521	0.13488	0	0	0.209591	0	0.0234371	0.101459	0	0	0.0136955
GSM3896058_tre	0.106208	0	0.0141174	0	0	0.210902	0.00676426	0	0	0	0.0505433	0	0.0976369	0.0462736	0.00513311	0.099015	0	0.0189282	0.25341	0	0.0869555	0.00411391
GSM3896059_tre	0	0	0.07933	0	0	0.279189	0.0133105	0.0490856	0	0	0.145863	0.00611573	0.151657	0.0946743	0.00201163	0	0	0	0.178763	0	0	0
GSM3896060_tre	0.291837	0	0.0203868	0	0	0.108155	0	0	0	0	0.16163	0	0.155615	0.0175813	0.00143722	0.163549	0	0.0140298	0.0308356	0	0	0.0349423
GSM3896061_tre	0.0243211	0	0.0350324	0	0	0.292413	0	0	0	0	0.0941771	0	0.0718318	0	0	0.163386	0	0	0.210839	0	0.0678719	0.0401277
GSM3896062_tre	0	0	0.134888	0	0	0.24484	0	0	0.0163421	0	0.0538411	0.0109737	0.0945395	0	0	0.21165	0	0.0428285	0	0.124498	0	0.0655997
GSM3896063_tre	0.130849	0	0.0262458	0	0.140225	0.0340155	0	0	0	0.00269796	0.0822015	0	0.0794861	0.106466	0.0189853	0.211899	0	0.00711834	0.128719	0	0	0.0310912
GSM3896064_tre	0	0.0234267	0	0.0405795	0	0.181897	0	0.0326396	0.037118	0	0.0527527	0.0910464	0.157704	0.0228531	0.01058	0.23666	0	0	0.112743	0	0	0
GSM3896065_tre	0.0883182	0	0	0.123041	0	0.153363	0	0.0881586	0	0	0	0.0893165	0.0416253	0.00250966	0.0126611	0.138212	0	0.0218886	0.226824	0	0	0.014081
GSM3896066_tre	0.158609	0	0.065611	0	0	0.222267	0	0.0494942	0	0	0.0352552	0.04647	0.0151575	0	0.098943	0.121055	0	0	0.169959	0	0	0.017178
GSM3896067_tre	0.126639	0	0.0235403	0	0.0673443	0.143825	0	0.0197246	0	0	0.0446608	0.0737054	0.0373994	0	0.0246862	0.217367	0	0.0183722	0.157108	0	0	0.045627
GSM3896068_tre	0.0390195	0	0.0180549	0	0.106572	0	0	0.0779332	0	0	0.0235098	0.0409925	0.0471122	0	0.0146828	0.4301	0	0	0.175248	0	0	0.0267749
GSM3896069_tre	0.136291	0	0.0258376	0	0.0958474	0.0437969	0	0.00487528	0	0	0.0591121	0	0.0578668	0	0	0.364543	0	0	0.175839	0	0	0.0359913
GSM3896070_tre	0.0450881	0	0.100414	0	0	0.412882	0	0.0774678	0	0	0.0777831	0.0514372	0	0.0711303	0	0.00918771	0	0.0031367	0.0666091	0	0.0161386	0.0687263
GSM3896071_tre	0.0331917	0	0.0797593	0	0.025786	0.170244	0	0.0867577	0	0	0.0299309	0.113202	0.110141	0.279507	0	0	0	0.0154481	0	0.0560319	0	0
GSM3896072_tre	0.15566	0	0.0242883	0	0	0.253431	0	0.00978056	0.0402371	0	0.0336733	0.11857	0.0683361	0.0940788	0.0352624	0	0	0	0.166682	0	0	0
GSM3896073_tre	0.150589	0	0.0866429	0	0	0.165141	0	0.0459102	0	0	0.0326628	0.0815816	0.134042	0.035211	0.0175926	0.140881	0	0	0.0957076	0	0	0.0140378
GSM3896074_tre	0.0613195	0	0	0	0.0154431	0.0219671	0	0.104748	0.0508957	0	0.055588	0.0881013	0	0	0.0656403	0.31895	0	0	0.180626	0	0	0.0367213
GSM3896075_tre	0.104987	0	0.0145579	0	0	0.300337	0	0.0273383	0	0.0428042	0	0.11053	0.0438709	0	0.0108418	0.245279	0	0.00141182	0.0688659	0	0	0.0291757
GSM3896076_tre	0.0642416	0	0.0787644	0	0.063069	0.0884015	0	0.0329713	0	0	0.0307157	0.0664583	0.186298	0	0	0.22458	0	0.0124768	0.118525	0	0	0.0334989
GSM3896077_tre	0.108421	0	0.0293884	0	0	0.220729	0	0.0384041	0	0.00493419	0.0204673	0	0.0939143	0.0212533	0.0305885	0.306167	0	0.0277008	0.0375737	0	0	0.0604588
GSM3896078_tre	0.0423638	0	0	0	0.118354	0.230653	0	0.0693092	0	0	0.150865	0.0535579	0.0308873	0.00508886	0.0217536	0.107131	0	0	0.163882	0	0	0.00615474
GSM3896079_tre	0.0997327	0	0.0626211	0.0109621	0	0.161273	0	0.00401653	0	0	0.0488373	0	0.185667	0	0.0568052	0.301567	0	0	0.049798	0	0	0.0187197
GSM3896080_tre	0	0	0.00690649	0	0.258708	0.0666705	0	0.0447795	0.107441	0	0.0102797	0.14537	0.12531	0.11331	0	0	0	0.00217683	0.0990929	0	0.0199548	0
GSM3896081_tre	0	0	0.113201	0	0.0208365	0.160825	0	0.050438	0	0	0	0.176459	0.205848	0.056714	0.00549249	0.0201172	0	0	0	0.125984	0.0383825	0.0257024
GSM3896082_tre	0.18838	0	0	0	0	0.199822	0	0	0	0	0.123371	0.0340669	0.101749	0.111608	0	0.00297354	0	0	0.210744	0	0	0.0272846
GSM3896083_tre	0.0334343	0	0.0194088	0	0	0.0832659	0	0.0697004	0	0.0373364	0	0.0256721	0.0491675	0	0	0.269106	0	0.148703	0	0.147876	0.0900444	0.026284
GSM3896084_tre	0.0068743	0	0.113919	0.00504363	0	0.249523	0	0.0812615	0	0	0.0995423	0.0646508	0.157515	0.0394754	0	0.0806156	0	0	0.0650209	0	0.0365583	0
GSM3896085_tre	0	0	0.0360641	0	0.101163	0.145141	0	0	0	0	0.0997457	0	0.222184	0.110112	0.00731782	0.239992	0	0	0.0227109	0	0.0155689	0
GSM3896086_tre	0.0519206	0	0.0468976	0	0	0.0973323	0	0.0111116	0	0.00938294	0	0.070919	0.107028	0	0	0.397435	0	0.117718	0	0.0168337	0	0.0734218
GSM3896087_tre	0.104503	0	0.0346483	0	0	0.339748	0	0.0126292	0.21232	0	0.0329266	0.0967476	0	0	0	0	0	0	0	0.054545	0	0.111932
GSM3896088_tre	0.000884221	0	0.0647818	0.0101344	0	0.127528	0	0.0675966	0.0112486	0	0	0.1571	0.255213	0.243268	0	0.00567137	0	0.00909684	0.0474776	0	0	0
GSM3896089_tre	0.153505	0	0	0.0203369	0	0.0371237	0	0.0726643	0	0	0	0.0613874	0.0717963	0	0.0477799	0.326989	0	0.0937042	0.0657768	0	0	0.0489373
GSM3896090_tre	0	0.0709167	0	0	0	0.148603	0	0.0876806	0	0	0	0.165444	0.148457	0.0628495	0	0.11209	0	0.0248324	0.139571	0	0.0395552	0
GSM3896091_tre	0.0805122	0	0.0126288	0.0244549	0	0.0555683	0	0.0602093	0	0	0	0.0579338	0.220051	0.0231232	0	0.36586	0	0.0625434	0	0.0134675	0	0.0236481
GSM3896092_tre	0.0392052	0	0.0452673	0	0	0.132071	0	0.0747226	0.000940082	0	0.0315098	0.061466	0.128583	0.138205	0	0.0421395	0	0.00250256	0.259548	0	0	0.0438405
GSM3896093_tre	0.0284372	0	0.0729043	0	0	0.240324	0	0	0	0	0.0694264	0.0102559	0.119863	0.0479238	0.00330321	0.156964	0	0	0.24153	0	0	0.0090676
GSM3896094_tre	0.169563	0	0.0811745	0.00797149	0	0.0417978	0	0.0354681	0	0	0	0.0371078	0.0537038	0.0175482	0	0.272646	0	0.102301	0.112433	0	0.0129592	0.0553271
GSM3896095_tre	0.110528	0	0.058243	0	0	0.0781642	0	0.0505208	0	0	0	0.0444258	0.270645	0	0	0.128665	0	0.0728849	0	0.0795256	0	0.106397
GSM3896096_tre	0.183193	0	0.0669616	0	0	0.199061	0	6.66403e-05	0	0	0.0363914	0.0130599	0.104704	0.0381366	0.00372792	0.0888927	0	0.0273294	0.215576	0	0	0.0229004
GSM3896097_tre	0	0	0.00487093	0	0.00465224	0.276198	0	0.100586	0	0	0.0320231	0.0523396	0.145143	0.0945725	0.00596012	0.0467967	0	0.0713515	0.144046	0	0	0.0214599
GSM3896098_tre	0.20306	0	0.0398677	0.0273404	0	0.136218	0	0.0130992	0	0	0.0614538	0.00472518	0.17134	0	0	0.234644	0	0	0.0439026	0	0	0.0643499
GSM3896099_tre	0.085764	0	0.0387889	0.0852213	0	0.0249704	0	0.128914	0	0	0	0.0635852	0.0373646	0	0	0.30895	0	0.14482	0	0	0	0.081622
GSM3896100_tre	0.186532	0	0.0411229	0	0	0.155189	0	0.0743704	0	0	0	0.112339	0.111034	0.0793486	0	0.106587	0	0.0595274	0.0472146	0	0	0.0267351
GSM3896101_tre	0.103668	0	0.0419078	0.0277005	0	0.111	0	0.0414145	0	0.0044089	0	0.0558947	0.117382	0	0	0.39119	0	0.0751185	0.00381361	0	0	0.0265005
GSM3896102_tre	0.0345627	0	0.0589987	0.00580117	0	0.189956	0	0.0566436	0.0416803	0	0.117734	0.0664638	0.127659	0.0290533	0	0.115765	0	0	0.139834	0	0.0158476	0
GSM3896103_tre	0	0.0442478	0.030498	0.100122	0	0.12677	0	0	0.0563065	0	0.169311	0	0.210145	0.0848749	0	0.108161	0	0.00494502	0.0446258	0	0.019993	0
GSM3896104_tre	0	0	0.0829905	0	0	0.323579	0	0.0891936	0.00533907	0	0.139942	0.0119018	0.114389	0.0210592	0	0.0420775	0	0	0	0.129715	0.00214301	0.0376704
GSM3896105_tre	0.0491734	0	0.0144814	0	0	0.201956	0	0.0918113	0	0	0	0.0953732	0.119728	0	0	0.300036	0	0.0176017	0.0225555	0	0	0.0872837
GSM3896106_tre	0.106158	0	0.0401524	0	0	0.182846	0	0.0652039	0	0	0.0785145	0	0.0801669	0.0446818	0.0404989	0.244163	0	0	0.116879	0	0.000735301	0
GSM3896107_tre	0.151628	0	0.0397356	0	0.0314205	0.038456	0	0.0502143	0	0	0.016668	0.0614187	0.127403	0	0.102202	0.300338	0	0	0	0.0453028	0	0.0352131
GSM3896108_tre	0.0134028	0	0.00245871	0	0	0.272847	0	0	0	0	0.122024	0	0.128976	0.00826684	0.00787354	0.300455	0	0	0.0767843	0	0	0.0669114
GSM3896109_tre	0	0.00704927	0.000859641	0	0	0.192399	0	0.0173254	0	0	0.0426817	0	0.122479	0.03738	0	0.222563	0	0.0914203	0.241803	0	0	0.0240398
GSM3896110_tre	0.0443362	0	0	0	0.0434661	0.182868	0	0.0348843	0	0	0.00719966	0.0498753	0.145761	0	0.0412716	0.221796	0	0.00231643	0	0.170457	0.00700319	0.0487647
GSM3896111_tre	0.131908	0	0.0342933	0.0700938	0	0.0346056	0	0.0797481	0	0	0	0.0536503	0.193558	0	0	0.126445	0	0.0875192	0	0.0824314	0.000743802	0.105004
GSM3896116_tre	0.0303415	0	0.0556135	0	0	0.228418	0	0	0	0.017051	0.00558266	0.0562197	0.195541	0.0037604	0.0624875	0.220802	0	0.0256205	0.0372001	0	0.013488	0.0478732
GSM3896117_tre	0.126039	0	0.100237	0	0.0283316	0.0567914	0	0.0522439	0	0.0422201	0	0.0685203	0.078933	0	0.059643	0.259946	0	0.0400421	0.0168366	0	0.0117619	0.0584546
GSM3896118_tre	0.0814671	0	0.105271	0.0536427	0	0.0912744	0	0.094653	0	0	0	0.130823	0.0187163	0	0.0137157	0.141161	0	0.166775	0.0726662	0	0.0110559	0.0187791
GSM3896119_tre	0	0.0907092	0.124256	0	0.109447	0.00420474	0	0.148752	0.0083861	0	0	0.220213	0.0240784	0	0	0.0754114	0	0.0205209	0.143648	0	0	0.0303746
GSM3896120_tre	0.119891	0	0.0727471	0	0	0.0828456	0	0.0109995	0	0	0	0.028012	0.103335	0	0.062031	0.338636	0	0.0358992	0.0607993	0	0	0.0848042
GSM3896121_tre	0	0	0.124389	0	0.00328479	0.123129	0	0.0071098	0.00441643	0	0	0.0704405	0.0401687	0	0.0752344	0.366011	0	0	0.114115	0	0.0524995	0.0192019
GSM3896122_tre	0.152404	0	0.081854	0	0	0.268256	0	0.0591249	0	0	0	0.0776939	0.133941	0	0.0304002	0.0918866	0	0.0268199	0.0703816	0	0.00677433	0.000464303
GSM3896123_tre	0.113786	0	0.0424297	0.023278	0	0.178484	0	0.05692	0	0	0.0886216	0	0	0	0.0160711	0.304226	0	0.00775863	0.0890033	0	0.0608495	0.0185728
GSM3896124_tre	0	0	0	0	0.215899	0.0866471	0	0.106193	0	0	0	0.23574	0.0245726	0	0.105	0.225949	0	0	0	0	0	0
GSM3896125_tre	0.0891866	0	0.00272162	0	0	0.0106016	0	0.0488577	0	0	0	0.0196966	0.173502	0	0	0.293838	0	0.0904549	0	0.166857	0.0883694	0.0159145
GSM3896127_tre	0.047336	0	0.0208724	0	0	0.282677	0	0.0661701	0	0.000898885	0.00851177	0.0312975	0.110282	0.0373688	0	0.121597	0	0.039697	0.175183	0	0	0.0581078
GSM3896128_tre	0.148592	0	0.0784112	0.0208178	0	0.197911	0	0.0786444	0	0.0149083	0	0.0804855	0.0837366	0.0217084	0	0.121055	0	0.0465272	0.106681	0	0	0.000521612
GSM3896129_tre	0.0312179	0	0	0.129461	0	0.0588062	0	0	0	0	0.0868152	0	0.388503	0.209457	0.0149142	0.00491928	0	0	0.0759066	0	0	0
GSM3896130_tre	0	0.0211	0.0649649	0	0	0.195314	0	0.0513935	0	0	0.0338748	0.012149	0.094698	0	0.00160533	0.228469	0	0.089497	0.188891	0	0.0180433	0
GSM3896131_tre	0.0563342	0	0.0114183	0.0533849	0	0.057704	0	0.0436215	0.0439601	0	0	0.150563	0.130537	0.0749284	0.00793661	0.101259	0	0.00748369	0.250823	0	0.0100457	0
GSM3896132_tre	0.0662543	0	0.014015	0.113417	0	0.126644	0	0.0745147	0	0	0	0.090075	0.110714	0	0	0.196071	0	0.0524607	0.129739	0	0.000876951	0.0252176
GSM3896133_tre	0.0421681	0	0	0	0.0163978	0.162231	0	0.0291011	0	0	0	0.137569	0.0874689	0	0.0136261	0.278123	0	0.0209952	0.194802	0	0	0.0175188
